# Supplementary material for: Interplay between genetically predicted gut microbiota and chronic apical periodontitis: a Mendelian randomization analysis
Source: J Oral Microbiol. 2026 Mar 31;18(1):2650930. doi: 10.1080/20002297.2026.2650930 (PMC13045175; doi:10.1080/20002297.2026.2650930)
Supplement: Supplementary Tables.xlsx [file ZJOM_A_2650930_SM6096.xlsx]

## Sheet: Sheet1
		Supplementary Table 1. ID fo gut microbiota
		Supplementary Table 2. Detailed information of instrumental variables used in Mendelian randomization analysis.
		Supplementary Table 3. Mendelian randomization analysis of all gut microbiome on chronic apical periodontitis.
		Supplementary Table 4. Results of Mendelian randomization Steiger direction test.
		Supplementary Table 5. Heterogeneity analysis of the Mendelian randomization analysis results of gut microbiota and chronic apical periodontitis.
		Supplementary Table 6. Pleiotropy analysis of the Mendelian randomization analysis results of gut microbiota and chronic apical periodontitis.

## Sheet: Sup Table 1
Supplementary Table 1. ID fo gut microbiota
id	trait	pmid	nsnp
ebi-a-GCST90016908	Gut microbiota abundance (class Actinobacteria id.419)	33462485	5684804
ebi-a-GCST90016909	Gut microbiota abundance (class Alphaproteobacteria id.2379)	33462485	5470627
ebi-a-GCST90016910	Gut microbiota abundance (class Bacilli id.1673)	33462485	5663902
ebi-a-GCST90016911	Gut microbiota abundance (class Bacteroidia id.912)	33462485	5729267
ebi-a-GCST90016912	Gut microbiota abundance (class Betaproteobacteria id.2867)	33462485	5707741
ebi-a-GCST90016913	Gut microbiota abundance (class Clostridia id.1859)	33462485	5729268
ebi-a-GCST90016914	Gut microbiota abundance (class Coriobacteriia id.809)	33462485	5698092
ebi-a-GCST90016915	Gut microbiota abundance (class Deltaproteobacteria id.3087)	33462485	5616854
ebi-a-GCST90016916	Gut microbiota abundance (class Erysipelotrichia id.2147)	33462485	5720820
ebi-a-GCST90016917	Gut microbiota abundance (class Gammaproteobacteria id.3303)	33462485	5689849
ebi-a-GCST90016918	Gut microbiota abundance (class Lentisphaeria id.2250)	33462485	5282234
ebi-a-GCST90016919	Gut microbiota abundance (class Melainabacteria id.1589)	33462485	5355624
ebi-a-GCST90016920	Gut microbiota abundance (class Methanobacteria id.119)	33462485	5118613
ebi-a-GCST90016921	Gut microbiota abundance (class Mollicutes id.3920)	33462485	5510407
ebi-a-GCST90016922	Gut microbiota abundance (class Negativicutes id.2164)	33462485	5721008
ebi-a-GCST90016923	Gut microbiota abundance (class Verrucomicrobiae id.4029)	33462485	5518011
ebi-a-GCST90016924	Gut microbiota abundance (family Acidaminococcaceae id.2166)	33462485	5547067
ebi-a-GCST90016925	Gut microbiota abundance (family Actinomycetaceae id.421)	33462485	5424030
ebi-a-GCST90016926	Gut microbiota abundance (family Alcaligenaceae id.2875)	33462485	5696994
ebi-a-GCST90016927	Gut microbiota abundance (family Bacteroidaceae id.917)	33462485	5729148
ebi-a-GCST90016928	Gut microbiota abundance (family Bacteroidales S24 7group id.11173)	33462485	5432872
ebi-a-GCST90016929	Gut microbiota abundance (family Bifidobacteriaceae id.433)	33462485	5668532
ebi-a-GCST90016930	Gut microbiota abundance (family Christensenellaceae id.1866)	33462485	1515865
ebi-a-GCST90016931	Gut microbiota abundance (family Clostridiaceae1 id.1869)	33462485	5598586
ebi-a-GCST90016932	Gut microbiota abundance (family Clostridiales vadin BB60 group id.11286)	33462485	5497800
ebi-a-GCST90016933	Gut microbiota abundance (family Coriobacteriaceae id.811)	33462485	5698092
ebi-a-GCST90016934	Gut microbiota abundance (family Defluviitaleaceae id.1924)	33462485	5440708
ebi-a-GCST90016935	Gut microbiota abundance (family Desulfovibrionaceae id.3169)	33462485	5616478
ebi-a-GCST90016936	Gut microbiota abundance (family Enterobacteriaceae id.3469)	33462485	5598485
ebi-a-GCST90016937	Gut microbiota abundance (family Erysipelotrichaceae id.2149)	33462485	5720820
ebi-a-GCST90016938	Gut microbiota abundance (family Family XI id.1936)	33462485	4330602
ebi-a-GCST90016939	Gut microbiota abundance (family Family XIII id.1957)	33462485	5620554
ebi-a-GCST90016940	Gut microbiota abundance (family Lachnospiraceae id.1987)	33462485	5729268
ebi-a-GCST90016941	Gut microbiota abundance (family Lactobacillaceae id.1836)	33462485	5401891
ebi-a-GCST90016942	Gut microbiota abundance (family Methanobacteriaceae id.121)	33462485	5118613
ebi-a-GCST90016943	Gut microbiota abundance (family Oxalobacteraceae id.2966)	33462485	5323881
ebi-a-GCST90016944	Gut microbiota abundance (family Pasteurellaceae id.3689)	33462485	5491834
ebi-a-GCST90016945	Gut microbiota abundance (family Peptococcaceae id.2024)	33462485	5490085
ebi-a-GCST90016946	Gut microbiota abundance (family Peptostreptococcaceae id.2042)	33462485	5643812
ebi-a-GCST90016947	Gut microbiota abundance (family Porphyromonadaceae id.943)	33462485	5716664
ebi-a-GCST90016948	Gut microbiota abundance (family Prevotellaceae id.960)	33462485	5643858
ebi-a-GCST90016949	Gut microbiota abundance (family Rhodospirillaceae id.2717)	33462485	5444973
ebi-a-GCST90016950	Gut microbiota abundance (family Rikenellaceae id.967)	33462485	5665279
ebi-a-GCST90016951	Gut microbiota abundance (family Ruminococcaceae id.2050)	33462485	5729189
ebi-a-GCST90016952	Gut microbiota abundance (family Streptococcaceae id.1850)	33462485	5648128
ebi-a-GCST90016956	Gut microbiota abundance (family Veillonellaceae id.2172)	33462485	5688519
ebi-a-GCST90016957	Gut microbiota abundance (family Verrucomicrobiaceae id.4036)	33462485	5518011
ebi-a-GCST90016958	Gut microbiota abundance (family Victivallaceae id.2255)	33462485	5184073
ebi-a-GCST90016959	Gut microbiota abundance (genus Actinomyces id.423)	33462485	5417207
ebi-a-GCST90016960	Gut microbiota abundance (genus Adlercreutzia id.812)	33462485	5437332
ebi-a-GCST90016961	Gut microbiota abundance (genus Akkermansia id.4037)	33462485	5518001
ebi-a-GCST90016962	Gut microbiota abundance (genus Alistipes id.968)	33462485	5662599
ebi-a-GCST90016963	Gut microbiota abundance (genus Allisonella id.2174)	33462485	4116508
ebi-a-GCST90016964	Gut microbiota abundance (genus Alloprevotella id.961)	33462485	3047413
ebi-a-GCST90016965	Gut microbiota abundance (genus Anaerofilum id.2053)	33462485	5321133
ebi-a-GCST90016966	Gut microbiota abundance (genus Anaerostipes id.1991)	33462485	5691265
ebi-a-GCST90016967	Gut microbiota abundance (genus Anaerotruncus id.2054)	33462485	5646976
ebi-a-GCST90016968	Gut microbiota abundance (genus Bacteroides id.918)	33462485	5729148
ebi-a-GCST90016969	Gut microbiota abundance (genus Barnesiella id.944)	33462485	5561375
ebi-a-GCST90016970	Gut microbiota abundance (genus Bifidobacterium id.436)	33462485	5666549
ebi-a-GCST90016971	Gut microbiota abundance (genus Bilophila id.3170)	33462485	5552365
ebi-a-GCST90016972	Gut microbiota abundance (genus Blautia id.1992)	33462485	335714
ebi-a-GCST90016973	Gut microbiota abundance (genus Butyricicoccus id.2055)	33462485	5648432
ebi-a-GCST90016974	Gut microbiota abundance (genus Butyricimonas id.945)	33462485	5487648
ebi-a-GCST90016975	Gut microbiota abundance (genus Butyrivibrio id.1993)	33462485	5096306
ebi-a-GCST90016976	Gut microbiota abundance (genus Candidatus Soleaferrea id.11350)	33462485	5372145
ebi-a-GCST90016977	Gut microbiota abundance (genus Catenibacterium id.2153)	33462485	4089327
ebi-a-GCST90016978	Gut microbiota abundance (genus Christensenellaceae R 7group id.11283)	33462485	5645310
ebi-a-GCST90016979	Gut microbiota abundance (genus Clostridium innocuum group id.14397)	33462485	5231958
ebi-a-GCST90016980	Gut microbiota abundance (genus Clostridium sensustricto1 id.1873)	33462485	5594934
ebi-a-GCST90016981	Gut microbiota abundance (genus Collinsella id.815)	33462485	5563963
ebi-a-GCST90016982	Gut microbiota abundance (genus Coprobacter id.949)	33462485	5394658
ebi-a-GCST90016983	Gut microbiota abundance (genus Coprococcus1 id.11301)	33462485	5649452
ebi-a-GCST90016984	Gut microbiota abundance (genus Coprococcus2 id.11302)	33462485	5525173
ebi-a-GCST90016985	Gut microbiota abundance (genus Coprococcus3 id.11303)	33462485	5637737
ebi-a-GCST90016986	Gut microbiota abundance (genus Defluviitaleaceae UCG011 id.11287)	33462485	5440169
ebi-a-GCST90016987	Gut microbiota abundance (genus Desulfovibrio id.3173)	33462485	5459163
ebi-a-GCST90016988	Gut microbiota abundance (genus Dialister id.2183)	33462485	5553148
ebi-a-GCST90016989	Gut microbiota abundance (genus Dorea id.1997)	33462485	5702812
ebi-a-GCST90016990	Gut microbiota abundance (genus Eggerthella id.819)	33462485	5317951
ebi-a-GCST90016991	Gut microbiota abundance (genus Eisenbergiella id.11304)	33462485	5348517
ebi-a-GCST90016992	Gut microbiota abundance (genus Enterorhabdus id.820)	33462485	5416385
ebi-a-GCST90016993	Gut microbiota abundance (genus Erysipelatoclostridium id.11381)	33462485	5478224
ebi-a-GCST90016994	Gut microbiota abundance (genus Erysipelotrichaceae UCG003 id.11384)	33462485	563252
ebi-a-GCST90016995	Gut microbiota abundance (genus Escherichia Shigella id.3504)	33462485	5537082
ebi-a-GCST90016996	Gut microbiota abundance (genus Eubacterium brachy group id.11296)	33462485	5221253
ebi-a-GCST90016997	Gut microbiota abundance (genus Eubacterium coprostanoligenes group id.11375)	33462485	5699448
ebi-a-GCST90016998	Gut microbiota abundance (genus Eubacterium eligens group id.14372)	33462485	5631614
ebi-a-GCST90016999	Gut microbiota abundance (genus Eubacterium fissicatena group id.14373)	33462485	5159588
ebi-a-GCST90017000	Gut microbiota abundance (genus Eubacterium hallii group id.11338)	33462485	5686593
ebi-a-GCST90017001	Gut microbiota abundance (genus Eubacterium nodatum group id.11297)	33462485	5050598
ebi-a-GCST90017002	Gut microbiota abundance (genus Eubacterium oxidoreducens group id.11339)	33462485	5324438
ebi-a-GCST90017003	Gut microbiota abundance (genus Eubacterium rectale group id.14374)	33462485	5708381
ebi-a-GCST90017004	Gut microbiota abundance (genus Eubacterium ruminantium group id.11340)	33462485	5427661
ebi-a-GCST90017005	Gut microbiota abundance (genus Eubacterium ventriosum group id.11341)	33462485	5603754
ebi-a-GCST90017006	Gut microbiota abundance (genus Eubacterium xylanophilum group id.14375)	33462485	5543813
ebi-a-GCST90017007	Gut microbiota abundance (genus Faecalibacterium id.2057)	33462485	5720140
ebi-a-GCST90017008	Gut microbiota abundance (genus Family XIII AD3011 group id.11293)	33462485	5577002
ebi-a-GCST90017009	Gut microbiota abundance (genus Family XIII UCG001 id.11294)	33462485	5521084
ebi-a-GCST90017010	Gut microbiota abundance (genus Flavonifractor id.2059)	33462485	5510045
ebi-a-GCST90017011	Gut microbiota abundance (genus Fusicatenibacter id.11305)	33462485	5697232
ebi-a-GCST90017012	Gut microbiota abundance (genus Gordonibacter id.821)	33462485	5165457
ebi-a-GCST90017013	Gut microbiota abundance (genus Haemophilus id.3698)	33462485	5481944
ebi-a-GCST90017014	Gut microbiota abundance (genus Holdemanella id.11393)	33462485	5421763
ebi-a-GCST90017015	Gut microbiota abundance (genus Holdemania id.2157)	33462485	5464928
ebi-a-GCST90017016	Gut microbiota abundance (genus Howardella id.2000)	33462485	5174541
ebi-a-GCST90017017	Gut microbiota abundance (genus Hungatella id.11306)	33462485	5211608
ebi-a-GCST90017018	Gut microbiota abundance (genus Intestinibacter id.11345)	33462485	5535009
ebi-a-GCST90017019	Gut microbiota abundance (genus Intestinimonas id.2062)	33462485	5540147
ebi-a-GCST90017020	Gut microbiota abundance (genus Lachnoclostridium id.11308)	33462485	5714724
ebi-a-GCST90017029	Gut microbiota abundance (genus Lachnospira id.2004)	33462485	462269
ebi-a-GCST90017021	Gut microbiota abundance (genus Lachnospiraceae FCS020 group id.11314)	33462485	5547835
ebi-a-GCST90017022	Gut microbiota abundance (genus Lachnospiraceae NC2004 group id.11316)	33462485	5369940
ebi-a-GCST90017023	Gut microbiota abundance (genus Lachnospiraceae ND3007 group id.11317)	33462485	5629458
ebi-a-GCST90017024	Gut microbiota abundance (genus Lachnospiraceae NK4A136 group id.11319)	33462485	5663428
ebi-a-GCST90017025	Gut microbiota abundance (genus Lachnospiraceae UCG001 id.11321)	33462485	5482153
ebi-a-GCST90017026	Gut microbiota abundance (genus Lachnospiraceae UCG004 id.11324)	33462485	5633244
ebi-a-GCST90017027	Gut microbiota abundance (genus Lachnospiraceae UCG008 id.11328)	33462485	5401028
ebi-a-GCST90017028	Gut microbiota abundance (genus Lachnospiraceae UCG010 id.11330)	33462485	5565113
ebi-a-GCST90017030	Gut microbiota abundance (genus Lactobacillus id.1837)	33462485	5398287
ebi-a-GCST90017031	Gut microbiota abundance (genus Lactococcus id.1851)	33462485	5200746
ebi-a-GCST90017032	Gut microbiota abundance (genus Marvinbryantia id.2005)	33462485	5507087
ebi-a-GCST90017033	Gut microbiota abundance (genus Methanobrevibacter id.123)	33462485	5092705
ebi-a-GCST90017034	Gut microbiota abundance (genus Odoribacter id.952)	33462485	5584164
ebi-a-GCST90017035	Gut microbiota abundance (genus Olsenella id.822)	33462485	5215565
ebi-a-GCST90017036	Gut microbiota abundance (genus Oscillibacter id.2063)	33462485	5450090
ebi-a-GCST90017037	Gut microbiota abundance (genus Oscillospira id.2064)	33462485	5487907
ebi-a-GCST90017038	Gut microbiota abundance (genus Oxalobacter id.2978)	33462485	5290208
ebi-a-GCST90017039	Gut microbiota abundance (genus Parabacteroides id.954)	33462485	5709019
ebi-a-GCST90017040	Gut microbiota abundance (genus Paraprevotella id.962)	33462485	5407469
ebi-a-GCST90017041	Gut microbiota abundance (genus Parasutterella id.2892)	33462485	5512811
ebi-a-GCST90017042	Gut microbiota abundance (genus Peptococcus id.2037)	33462485	5350051
ebi-a-GCST90017043	Gut microbiota abundance (genus Phascolarctobacterium id.2168)	33462485	5509695
ebi-a-GCST90017044	Gut microbiota abundance (genus Prevotella7 id.11182)	33462485	5089245
ebi-a-GCST90017045	Gut microbiota abundance (genus Prevotella9 id.11183)	33462485	5535200
ebi-a-GCST90017046	Gut microbiota abundance (genus Rikenellaceae RC9 gut group id.11191)	33462485	4945903
ebi-a-GCST90017047	Gut microbiota abundance (genus Romboutsia id.11347)	33462485	5594534
ebi-a-GCST90017048	Gut microbiota abundance (genus Roseburia id.2012)	33462485	5712148
ebi-a-GCST90017049	Gut microbiota abundance (genus Ruminiclostridium5 id.11355)	33462485	5653350
ebi-a-GCST90017050	Gut microbiota abundance (genus Ruminiclostridium6 id.11356)	33462485	5557669
ebi-a-GCST90017051	Gut microbiota abundance (genus Ruminiclostridium9 id.11357)	33462485	5649657
ebi-a-GCST90017052	Gut microbiota abundance (genus Ruminococcaceae NK4A214 group id.11358)	33462485	5616365
ebi-a-GCST90017053	Gut microbiota abundance (genus Ruminococcaceae UCG002 id.11360)	33462485	5694947
ebi-a-GCST90017054	Gut microbiota abundance (genus Ruminococcaceae UCG003 id.11361)	33462485	5624730
ebi-a-GCST90017055	Gut microbiota abundance (genus Ruminococcaceae UCG004 id.11362)	33462485	5478416
ebi-a-GCST90017056	Gut microbiota abundance (genus Ruminococcaceae UCG005 id.11363)	33462485	5638483
ebi-a-GCST90017057	Gut microbiota abundance (genus Ruminococcaceae UCG009 id.11366)	33462485	5418432
ebi-a-GCST90017058	Gut microbiota abundance (genus Ruminococcaceae UCG010 id.11367)	33462485	5545122
ebi-a-GCST90017059	Gut microbiota abundance (genus Ruminococcaceae UCG011 id.11368)	33462485	5176480
ebi-a-GCST90017060	Gut microbiota abundance (genus Ruminococcaceae UCG013 id.11370)	33462485	5642029
ebi-a-GCST90017061	Gut microbiota abundance (genus Ruminococcaceae UCG014 id.11371)	33462485	5582406
ebi-a-GCST90017064	Gut microbiota abundance (genus Ruminococcus gauvreauii group id.11342)	33462485	5572328
ebi-a-GCST90017065	Gut microbiota abundance (genus Ruminococcus gnavus group id.14376)	33462485	5381061
ebi-a-GCST90017066	Gut microbiota abundance (genus Ruminococcus torques group id.14377)	33462485	5709224
ebi-a-GCST90017062	Gut microbiota abundance (genus Ruminococcus1 id.11373)	33462485	5653204
ebi-a-GCST90017063	Gut microbiota abundance (genus Ruminococcus2 id.11374)	33462485	5619774
ebi-a-GCST90017067	Gut microbiota abundance (genus Sellimonas id.14369)	33462485	4950440
ebi-a-GCST90017068	Gut microbiota abundance (genus Senegalimassilia id.11160)	33462485	5398286
ebi-a-GCST90017069	Gut microbiota abundance (genus Slackia id.825)	33462485	5369110
ebi-a-GCST90017070	Gut microbiota abundance (genus Streptococcus id.1853)	33462485	5643866
ebi-a-GCST90017071	Gut microbiota abundance (genus Subdoligranulum id.2070)	33462485	5708796
ebi-a-GCST90017072	Gut microbiota abundance (genus Sutterella id.2896)	33462485	5586151
ebi-a-GCST90017073	Gut microbiota abundance (genus Terrisporobacter id.11348)	33462485	5391104
ebi-a-GCST90017074	Gut microbiota abundance (genus Turicibacter id.2162)	33462485	5459137
ebi-a-GCST90017075	Gut microbiota abundance (genus Tyzzerella3 id.11335)	33462485	5326934
ebi-a-GCST90017088	Gut microbiota abundance (genus Veillonella id.2198)	33462485	5486191
ebi-a-GCST90017089	Gut microbiota abundance (genus Victivallis id.2256)	33462485	4291501
ebi-a-GCST90017090	Gut microbiota abundance (order Actinomycetales id.420)	33462485	5424038
ebi-a-GCST90017091	Gut microbiota abundance (order Bacillales id.1674)	33462485	4738158
ebi-a-GCST90017092	Gut microbiota abundance (order Bacteroidales id.913)	33462485	5729267
ebi-a-GCST90017093	Gut microbiota abundance (order Bifidobacteriales id.432)	33462485	5668532
ebi-a-GCST90017094	Gut microbiota abundance (order Burkholderiales id.2874)	33462485	5707170
ebi-a-GCST90017095	Gut microbiota abundance (order Clostridiales id.1863)	33462485	5729268
ebi-a-GCST90017096	Gut microbiota abundance (order Coriobacteriales id.810)	33462485	5698092
ebi-a-GCST90017097	Gut microbiota abundance (order Desulfovibrionales id.3156)	33462485	5616504
ebi-a-GCST90017098	Gut microbiota abundance (order Enterobacteriales id.3468)	33462485	5598485
ebi-a-GCST90017099	Gut microbiota abundance (order Erysipelotrichales id.2148)	33462485	5720820
ebi-a-GCST90017100	Gut microbiota abundance (order Gastranaerophilales id.1591)	33462485	5355169
ebi-a-GCST90017101	Gut microbiota abundance (order Lactobacillales id.1800)	33462485	5662756
ebi-a-GCST90017102	Gut microbiota abundance (order Methanobacteriales id.120)	33462485	5118613
ebi-a-GCST90017103	Gut microbiota abundance (order Mollicutes RF9 id.11579)	33462485	5488779
ebi-a-GCST90017104	Gut microbiota abundance (order NB1n id.3953)	33462485	5316331
ebi-a-GCST90017105	Gut microbiota abundance (order Pasteurellales id.3688)	33462485	5491834
ebi-a-GCST90017106	Gut microbiota abundance (order Rhodospirillales id.2667)	33462485	5447392
ebi-a-GCST90017107	Gut microbiota abundance (order Selenomonadales id.2165)	33462485	5721008
ebi-a-GCST90017108	Gut microbiota abundance (order Verrucomicrobiales id.4030)	33462485	5518011
ebi-a-GCST90017109	Gut microbiota abundance (order Victivallales id.2254)	33462485	5282234
ebi-a-GCST90017110	Gut microbiota abundance (phylum Actinobacteria id.400)	33462485	5706452
ebi-a-GCST90017111	Gut microbiota abundance (phylum Bacteroidetes id.905)	33462485	5729267
ebi-a-GCST90017112	Gut microbiota abundance (phylum Cyanobacteria id.1500)	33462485	5403633
ebi-a-GCST90017113	Gut microbiota abundance (phylum Euryarchaeota id.55)	33462485	5165248
ebi-a-GCST90017114	Gut microbiota abundance (phylum Firmicutes id.1672)	33462485	5729268
ebi-a-GCST90017115	Gut microbiota abundance (phylum Lentisphaerae id.2238)	33462485	5282630
ebi-a-GCST90017116	Gut microbiota abundance (phylum Proteobacteria id.2375)	33462485	5728442
ebi-a-GCST90017117	Gut microbiota abundance (phylum Tenericutes id.3919)	33462485	5510407
ebi-a-GCST90017118	Gut microbiota abundance (phylum Verrucomicrobia id.3982)	33462485	5530329

## Sheet: Sup Table 2
Supplementary Table 2. Detailed information of instrumental variables used in Mendelian randomization analysis.
Id.exposure	SNP	Exposure					Outcome
		Effect_allele	Other_allele	Beta	SE	p-value	Effect_allele	Other_allele	Beta	SE	p-value	F_pow_beta_se
ebi-a-GCST90017110	rs11766971	C	T	-0.0476376	0.010646	9.39918e-06	C	T	-0.00718128	0.0171836	0.676008	20.022892846342
ebi-a-GCST90017110	rs12528285	C	T	0.0809469	0.0180784	5.68787e-06	C	T	0.0192251	0.0273996	0.482894	20.0484342282111
ebi-a-GCST90017110	rs13192624	T	C	-0.0522862	0.0117742	9.32567e-06	T	C	-0.00327186	0.0199553	0.869763	19.7202012353738
ebi-a-GCST90017110	rs1397793	A	G	0.0521387	0.0111587	3.73766e-06	A	G	-0.00355534	0.0188105	0.850086	21.8319834472326
ebi-a-GCST90017110	rs4429415	C	T	0.0581908	0.0111343	2.05145e-07	C	T	-0.0108834	0.0172184	0.527332	27.3138436070377
ebi-a-GCST90017110	rs55888705	A	G	0.0534221	0.0109975	1.31241e-06	A	G	0.0114434	0.0190031	0.547051	23.5968466735269
ebi-a-GCST90017110	rs6496870	C	T	-0.0510777	0.0113809	4.61743e-06	C	T	-0.00965869	0.0178736	0.588929	20.1423181430892
ebi-a-GCST90017110	rs6743026	T	C	0.0589446	0.0134622	9.88325e-06	T	C	-0.00468897	0.0217999	0.829696	19.1714946700787
ebi-a-GCST90017110	rs74037001	G	A	-0.0819391	0.0165334	6.71243e-07	G	A	-0.0622007	0.0301326	0.038996	24.5616779699762
ebi-a-GCST90017110	rs75211493	G	A	0.0840786	0.0184739	9.27193e-06	G	A	0.0502899	0.0330257	0.127821	20.7135132430869
ebi-a-GCST90017110	rs7570971	A	C	0.086653	0.0113623	1.41351e-14	A	C	-0.00106219	0.0177509	0.952284	58.1613799675064
ebi-a-GCST90017110	rs80124826	T	C	-0.124191	0.0278566	8.75427e-06	T	C	-0.00268127	0.0525524	0.959309	19.8757731802195
ebi-a-GCST90017110	rs8047955	G	A	-0.0521115	0.0111192	2.66201e-06	G	A	0.0131511	0.0182024	0.46999	21.9644364409671
ebi-a-GCST90017110	rs857444	C	T	0.0507315	0.0109885	3.80347e-06	C	T	0.0177999	0.0177504	0.315961	21.314668467002
ebi-a-GCST90017110	rs9833771	C	T	-0.0490077	0.0106564	4.07437e-06	C	T	-0.0121455	0.0172191	0.480594	21.1498657082867
ebi-a-GCST90017111	rs17343978	A	C	-0.0556041	0.0120272	7.2247e-06	A	C	0.0254703	0.0211983	0.229549	21.3739390009386
ebi-a-GCST90017111	rs2032750	C	T	0.0510857	0.0106804	1.70836e-06	C	T	-0.00805106	0.0171879	0.639489	22.8782952898985
ebi-a-GCST90017111	rs62531359	T	G	0.0657788	0.0149886	8.42326e-06	T	G	0.0150421	0.0223703	0.501321	19.2597104329605
ebi-a-GCST90017111	rs62575403	C	T	0.145424	0.0311079	2.95951e-06	C	T	0.000815343	0.0426368	0.984743	21.853992201698
ebi-a-GCST90017111	rs6586324	T	C	0.0477792	0.0105437	7.36885e-06	T	C	0.00645614	0.0172937	0.708908	20.5348562345933
ebi-a-GCST90017111	rs72706335	T	C	-0.223193	0.0493382	7.13116e-06	T	C	-0.0175998	0.0554333	0.750867	20.4641889536099
ebi-a-GCST90017111	rs73512608	G	A	-0.123117	0.0236743	2.53893e-07	G	A	-0.0133538	0.0380744	0.725792	27.0446743000622
ebi-a-GCST90017111	rs73846128	A	G	-0.0664262	0.0133481	4.783e-07	A	G	-0.0334234	0.0240437	0.164495	24.7650902106323
ebi-a-GCST90017111	rs73975615	G	A	-0.207163	0.0442629	1.20412e-06	G	A	0.133138	0.100281	0.184293	21.9050704459651
ebi-a-GCST90017111	rs929878	T	C	0.0540001	0.0121526	6.51118e-06	T	C	-0.0182999	0.0209571	0.38255	19.7447082651194
ebi-a-GCST90017112	rs12555298	G	A	0.0974327	0.0219351	8.0863e-06	G	A	-0.00575422	0.0227817	0.800592	19.7301432287883
ebi-a-GCST90017112	rs2585223	T	C	0.111364	0.0247743	8.85727e-06	T	C	0.00645756	0.0261138	0.804688	20.2063028881969
ebi-a-GCST90017112	rs584122	T	C	0.151774	0.0326827	4.22776e-06	T	C	-0.00271259	0.0363522	0.940517	21.5654688854073
ebi-a-GCST90017112	rs61972390	T	C	0.107346	0.0242469	9.11381e-06	T	C	0.0230841	0.024911	0.354103	19.6001452387786
ebi-a-GCST90017112	rs7148504	T	G	-0.0800404	0.0176621	6.62384e-06	T	G	-0.00646533	0.0174406	0.710857	20.5368495720282
ebi-a-GCST90017112	rs76531781	T	C	-0.231868	0.0493393	2.87336e-06	T	C	0.0390221	0.0435501	0.370239	22.0849115706861
ebi-a-GCST90017112	rs789068	G	A	-0.111385	0.0212922	1.5717e-07	G	A	0.0143393	0.0245915	0.559825	27.3660643962314
ebi-a-GCST90017112	rs9864379	T	C	-0.138933	0.0268045	2.03334e-07	T	C	-0.0022393	0.0240153	0.925709	26.8655295990668
ebi-a-GCST90017113	rs10202904	G	T	0.115986	0.0230271	6.18885e-07	G	T	-0.000952863	0.0174571	0.956471	25.3707115962567
ebi-a-GCST90017113	rs11022995	A	G	0.10373	0.0228889	7.73001e-06	A	G	-0.0184911	0.0170938	0.279368	20.5380360715597
ebi-a-GCST90017113	rs34928225	T	C	0.19977	0.0425421	4.33092e-06	T	C	0.00296576	0.0293038	0.919386	22.0507157540568
ebi-a-GCST90017113	rs45498998	G	A	-0.131882	0.029229	5.32451e-06	G	A	-0.00567441	0.0235816	0.809843	20.3583761689879
ebi-a-GCST90017113	rs56131665	G	A	0.176759	0.0385787	5.30383e-06	G	A	0.0856359	0.0256395	0.000837799	20.9926803946177
ebi-a-GCST90017113	rs6064552	T	C	-0.123612	0.0275749	9.3377e-06	T	C	0.0246592	0.0221158	0.264849	20.0952481779671
ebi-a-GCST90017113	rs6508769	C	T	-0.150529	0.0337091	8.12363e-06	C	T	-0.0606757	0.024186	0.0121174	19.940958890158
ebi-a-GCST90017113	rs7015093	G	A	-0.118111	0.0264389	7.19863e-06	G	A	-0.00589918	0.0195159	0.762442	19.9569389433052
ebi-a-GCST90017113	rs76029318	T	C	0.214866	0.0438442	1.04621e-06	T	C	0.0573058	0.0351269	0.102807	24.0166
ebi-a-GCST90017113	rs7635189	A	G	-0.119983	0.0259356	4.635e-06	A	G	0.0027847	0.0191334	0.884283	21.4016291485681
ebi-a-GCST90017113	rs77658038	A	C	-0.160157	0.0340856	4.75423e-06	A	C	0.0416013	0.0213074	0.0508862	22.0775035867694
ebi-a-GCST90017113	rs894996	C	A	0.203577	0.0440033	5.11929e-06	C	A	-0.00229671	0.0333552	0.945104	21.4036049013695
ebi-a-GCST90017114	rs112334273	G	A	0.0627459	0.0127415	9.26446e-07	G	A	-0.0171808	0.0191592	0.369857	24.2509964977556
ebi-a-GCST90017114	rs2009919	C	T	-0.0536457	0.0106294	4.94721e-07	C	T	-0.048733	0.0172835	0.00480806	25.4713716229094
ebi-a-GCST90017114	rs2273429	A	G	-0.0702112	0.0153063	9.26232e-06	A	G	-0.0184479	0.0280156	0.510225	21.0412893782088
ebi-a-GCST90017114	rs2332027	A	G	0.0482656	0.0104823	4.04548e-06	A	G	0.0128395	0.0176161	0.466095	21.2012881634356
ebi-a-GCST90017114	rs2547978	G	A	-0.0465802	0.0105075	8.56841e-06	G	A	0.0202879	0.017673	0.250986	19.6518708115143
ebi-a-GCST90017114	rs3792064	G	A	0.0897349	0.0182532	6.75492e-07	G	A	-0.0394883	0.0383347	0.302967	24.1682242279979
ebi-a-GCST90017114	rs3852931	T	C	0.0482086	0.0105	4.52595e-06	T	C	-0.0058169	0.017889	0.745054	21.079991963356
ebi-a-GCST90017114	rs4750583	G	A	-0.0616007	0.0137936	5.78562e-06	G	A	-0.00963161	0.0219441	0.660722	19.9441732952507
ebi-a-GCST90017114	rs56199908	T	C	-0.186194	0.041051	8.66662e-06	T	C	-0.0210731	0.0379979	0.579178	20.5723489375749
ebi-a-GCST90017114	rs6814436	C	T	-0.0680205	0.0150844	6.80456e-06	C	T	-0.0164694	0.0245645	0.502567	20.3340346571071
ebi-a-GCST90017114	rs6815608	C	T	-0.0935765	0.0210869	7.23852e-06	C	T	0.005436	0.0238607	0.819784	19.6928293674771
ebi-a-GCST90017114	rs7247191	T	C	-0.0713033	0.0157424	4.73097e-06	T	C	0.00735161	0.0286993	0.797827	20.515276444882
ebi-a-GCST90017114	rs72738886	T	C	0.0864609	0.0190398	7.67892e-06	T	C	-0.000193454	0.0324572	0.995244	20.6212382361094
ebi-a-GCST90017114	rs72771021	C	T	-0.141357	0.0308303	5.12436e-06	C	T	-0.0564559	0.0339386	0.0962188	21.0222471588885
ebi-a-GCST90017114	rs8085381	A	G	-0.0647291	0.0146219	8.67261e-06	A	G	-0.0387293	0.0220854	0.0794969	19.5970868958669
ebi-a-GCST90017114	rs992074	T	C	-0.233491	0.050901	8.51609e-06	T	C	0.0784899	0.0565894	0.16544	21.0420312493687
ebi-a-GCST90017115	rs1002941	A	G	-0.107661	0.0233382	4.30884e-06	A	G	0.0100954	0.0199013	0.611964	21.2805135475826
ebi-a-GCST90017115	rs11770843	C	T	0.111896	0.0234776	1.13813e-06	C	T	0.0127073	0.0183272	0.488083	22.7154699230798
ebi-a-GCST90017115	rs17114848	G	A	0.148972	0.0324162	6.76986e-06	G	A	-0.0238394	0.0286251	0.404949	21.1195709120363
ebi-a-GCST90017115	rs2031282	A	G	0.120412	0.0270263	5.86462e-06	A	G	0.0416525	0.0225001	0.0641387	19.8502670295383
ebi-a-GCST90017115	rs2825714	A	G	-0.138226	0.0289096	1.49772e-06	A	G	-0.0321636	0.022886	0.159907	22.8610048428091
ebi-a-GCST90017115	rs60995569	T	G	-0.16062	0.0336806	9.1939e-06	T	G	0.0193535	0.0275098	0.481736	22.7425733429064
ebi-a-GCST90017115	rs62570196	C	T	-0.217203	0.0439621	9.64473e-07	C	T	0.0477387	0.0427398	0.26401	24.4103934348402
ebi-a-GCST90017115	rs72640280	A	G	0.220185	0.0485947	5.19194e-06	A	G	0.100527	0.0364376	0.00579989	20.5304112241304
ebi-a-GCST90017115	rs77599476	A	G	0.229981	0.0479918	1.90265e-06	A	G	0.0115728	0.0376477	0.758541	22.9641216030462
ebi-a-GCST90017116	rs10750258	C	A	0.0491248	0.010824	8.71907e-06	C	A	0.00967063	0.0177375	0.585611	20.5980459836044
ebi-a-GCST90017116	rs11126162	T	C	-0.0770689	0.0187079	9.25977e-06	T	C	0.00463567	0.0312219	0.881968	16.9710315624195
ebi-a-GCST90017116	rs11715072	G	A	-0.0519289	0.0115246	6.90415e-06	G	A	-0.0120396	0.0186148	0.517777	20.3032950030644
ebi-a-GCST90017116	rs12150865	C	T	0.0511615	0.0106407	1.54085e-06	C	T	0.029084	0.0177298	0.100922	23.117780722312
ebi-a-GCST90017116	rs12467198	C	T	0.0498267	0.011138	6.30667e-06	C	T	-0.000575068	0.0172949	0.973475	20.0128906720633
ebi-a-GCST90017116	rs2347697	G	T	0.0502281	0.0108968	4.26914e-06	G	T	-0.0403095	0.0184617	0.0290055	21.246898372799
ebi-a-GCST90017116	rs2532663	A	G	0.125578	0.0258034	7.4681e-07	A	G	-0.0108603	0.0286769	0.704901	23.6849926613319
ebi-a-GCST90017116	rs3890996	G	T	0.0474614	0.0105645	6.94656e-06	G	T	0.0280409	0.0171826	0.102692	20.1828826267987
ebi-a-GCST90017116	rs4340090	C	T	-0.0668162	0.0153387	9.9901e-06	C	T	-0.0486186	0.0263791	0.0653176	18.9752033328077
ebi-a-GCST90017116	rs6707783	C	T	0.0849594	0.0187782	8.08593e-06	C	T	0.0165844	0.0296351	0.575739	20.4698637907819
ebi-a-GCST90017116	rs72771021	C	T	0.141726	0.0309242	7.18092e-06	C	T	-0.0564559	0.0339386	0.0962188	21.0040050119697
ebi-a-GCST90017116	rs922773	C	T	-0.0803778	0.0157851	3.67959e-07	C	T	-0.0346382	0.0282627	0.220357	25.9285096777288
ebi-a-GCST90017117	rs10108398	G	A	0.0769142	0.0153953	1.09001e-06	G	A	0.0392726	0.0191551	0.0403413	24.9595494799556
ebi-a-GCST90017117	rs11890098	A	G	0.074438	0.0153389	9.56577e-07	A	G	-0.0104513	0.0190763	0.583782	23.5505448822455
ebi-a-GCST90017117	rs12566890	T	G	-0.101147	0.0230978	3.65098e-06	T	G	-0.015521	0.0254871	0.542542	19.176298411119
ebi-a-GCST90017117	rs17214486	C	A	0.06099	0.0135623	6.60861e-06	C	A	-0.00985868	0.0183793	0.591683	20.2232324198454
ebi-a-GCST90017117	rs2464826	A	C	0.0944239	0.0211806	8.39499e-06	A	C	0.0202529	0.0271388	0.455504	19.8740945322941
ebi-a-GCST90017117	rs28537087	G	A	0.0820873	0.0188312	8.07402e-06	G	A	-0.0106203	0.0199493	0.594474	19.0018528477637
ebi-a-GCST90017117	rs3768491	G	A	0.0681052	0.0149061	4.2335e-06	G	A	0.0193371	0.0188043	0.303792	20.8752884119769
ebi-a-GCST90017117	rs4885016	C	T	0.0819606	0.0181628	7.26993e-06	C	T	-0.0109507	0.0252685	0.664743	20.3631357562585
ebi-a-GCST90017117	rs6043847	T	C	-0.114937	0.0248606	4.55481e-06	T	C	0.0807813	0.0366488	0.02751	21.3745264979148
ebi-a-GCST90017117	rs72901605	T	C	-0.0841852	0.0178119	3.25792e-06	T	C	0.0107393	0.0268463	0.689135	22.3383452818827
ebi-a-GCST90017117	rs74603314	T	C	0.221639	0.0462918	1.5569e-06	T	C	-0.00726027	0.0437619	0.868233	22.923674217783
ebi-a-GCST90017117	rs78169027	A	G	-0.108283	0.0237289	5.87611e-06	A	G	0.0120237	0.0359337	0.737921	20.8240571376181
ebi-a-GCST90017118	rs11252894	A	C	0.0784055	0.0162769	1.10555e-06	A	C	-0.0241744	0.0200752	0.228516	23.2032952775087
ebi-a-GCST90017118	rs117107102	A	G	0.204283	0.0427565	2.67935e-06	A	G	0.00701585	0.040498	0.862463	22.8275950554807
ebi-a-GCST90017118	rs11729256	T	C	0.0696984	0.0146953	2.23404e-06	T	C	0.00778644	0.0228073	0.732803	22.4951401921149
ebi-a-GCST90017118	rs12512971	A	C	0.171057	0.0398053	9.81386e-06	A	C	-0.0429456	0.031919	0.178479	18.4671509612195
ebi-a-GCST90017118	rs12908520	G	A	0.0594916	0.012823	3.40447e-06	G	A	0.00163311	0.017278	0.924696	21.5244475671369
ebi-a-GCST90017118	rs2602429	T	C	-0.0764148	0.0153487	8.71044e-07	T	C	-0.0328806	0.0195726	0.0929715	24.786303678685
ebi-a-GCST90017118	rs3995795	C	T	0.0610914	0.0138592	9.7221e-06	C	T	-0.0192589	0.0176068	0.274027	19.4304935155965
ebi-a-GCST90017118	rs45598138	C	A	-0.143901	0.03054	2.19129e-06	C	A	0.046992	0.0545636	0.38911	22.2018701583675
ebi-a-GCST90017118	rs61779207	G	A	-0.0755253	0.0164385	5.27971e-06	G	A	-0.0136361	0.0207124	0.510312	21.1086542356428
ebi-a-GCST90017118	rs74542928	T	C	0.115994	0.0231324	4.08376e-07	T	C	0.055859	0.0399155	0.161683	25.1437276252559
ebi-a-GCST90017118	rs76430504	T	C	-0.11753	0.025458	3.49559e-06	T	C	0.0322852	0.0393003	0.411363	21.3132121552176
ebi-a-GCST90017118	rs9349825	A	G	-0.0660243	0.0143911	6.2748e-06	A	G	0.00790135	0.0218678	0.717859	21.0484261952475
ebi-a-GCST90016908	rs11655079	T	C	-0.0560674	0.0124286	5.92516e-06	T	C	-0.00923225	0.0219669	0.674281	20.3505622400396
ebi-a-GCST90016908	rs11745923	G	T	0.0563759	0.0115529	1.58132e-06	G	T	-0.00925668	0.017571	0.598322	23.8124975269396
ebi-a-GCST90016908	rs12049045	A	G	0.0510452	0.0114325	8.62621e-06	A	G	0.0118789	0.0175823	0.499287	19.9355122466943
ebi-a-GCST90016908	rs134366	A	G	-0.111877	0.023501	1.50428e-06	A	G	-0.00933496	0.0337078	0.781828	22.6625585623993
ebi-a-GCST90016908	rs1376754	G	A	0.0509242	0.0112503	6.71382e-06	G	A	0.00472623	0.0171568	0.782954	20.4889745636953
ebi-a-GCST90016908	rs1515761	C	T	-0.0762317	0.0169884	4.96364e-06	C	T	0.0363433	0.0327485	0.267098	20.1356778088616
ebi-a-GCST90016908	rs182549	T	C	-0.111489	0.012066	3.78966e-20	T	C	0.00607092	0.0177232	0.731943	85.3763134807292
ebi-a-GCST90016908	rs4945008	G	A	-0.0540741	0.0121393	5.39237e-06	G	A	-0.0179229	0.0175427	0.306935	19.8422679955309
ebi-a-GCST90016908	rs6660520	G	A	-0.0711483	0.0134495	1.10652e-07	G	A	-0.0166152	0.0192852	0.388936	27.9844500587177
ebi-a-GCST90016908	rs72767435	T	C	-0.126352	0.0273626	2.56803e-06	T	C	0.0090217	0.0377704	0.811217	21.3230594530443
ebi-a-GCST90016908	rs7322849	T	C	0.0944467	0.0192976	6.20798e-07	T	C	0.0172706	0.0299221	0.563815	23.9533894733262
ebi-a-GCST90016908	rs80083040	T	G	0.155784	0.0348017	8.62105e-06	T	G	0.0202313	0.0413995	0.625065	20.037557598656
ebi-a-GCST90016908	rs8047955	G	A	-0.0575816	0.0116762	8.3372e-07	G	A	0.0131511	0.0182024	0.46999	24.3200467759747
ebi-a-GCST90016908	rs857444	C	T	0.0509553	0.011539	8.92237e-06	C	T	0.0177999	0.0177504	0.315961	19.5003487728564
ebi-a-GCST90016908	rs961091	G	A	0.0501255	0.011255	8.67601e-06	G	A	0.0125294	0.0177472	0.480192	19.8347365650806
ebi-a-GCST90016909	rs140912403	C	T	-0.160677	0.0317708	6.20369e-07	C	T	-0.0184993	0.0365312	0.612577	25.5770897570109
ebi-a-GCST90016909	rs34569731	G	A	-0.0705145	0.0157564	7.37921e-06	G	A	0.0146194	0.0177643	0.410526	20.0282436723358
ebi-a-GCST90016909	rs55876211	C	T	-0.080811	0.0184159	7.53633e-06	C	T	0.018154	0.0196229	0.354891	19.2555117791878
ebi-a-GCST90016909	rs62285697	C	T	0.0805256	0.0180912	9.75933e-06	C	T	-0.0043495	0.0198392	0.826465	19.8122221623074
ebi-a-GCST90016909	rs76784716	A	G	0.133271	0.0267738	5.09143e-07	A	G	-0.00722833	0.0269938	0.788871	24.7771461835937
ebi-a-GCST90016909	rs7960664	A	G	-0.0969489	0.0215149	8.84301e-06	A	G	0.0276015	0.030654	0.367897	20.3051923558936
ebi-a-GCST90016909	rs9813022	A	G	-0.0751277	0.0153867	1.05334e-06	A	G	-0.00954586	0.0176527	0.588674	23.8401626515104
ebi-a-GCST90016910	rs11110282	A	G	-0.101189	0.0217379	4.85445e-06	A	G	0.00461888	0.0395364	0.906998	21.668629053028
ebi-a-GCST90016910	rs11730038	G	A	-0.0630747	0.0128717	1.96024e-06	G	A	-0.0294203	0.0188957	0.119473	24.0125658523983
ebi-a-GCST90016910	rs12797734	T	C	0.0572158	0.0126793	7.21174e-06	T	C	-0.0436948	0.0196926	0.0264972	20.3629827850097
ebi-a-GCST90016910	rs13068444	A	G	0.0601035	0.0136407	9.53038e-06	A	G	0.0266714	0.0223476	0.232682	19.4145000228136
ebi-a-GCST90016910	rs1595463	C	A	0.0476864	0.0108547	7.97389e-06	C	A	-0.00549583	0.0172606	0.750179	19.2998273841611
ebi-a-GCST90016910	rs28564647	T	G	-0.0613034	0.0137579	7.81196e-06	T	G	0.0407568	0.0229429	0.0756589	19.8547684706045
ebi-a-GCST90016910	rs2952251	G	A	0.0598868	0.0123903	1.07895e-06	G	A	-0.00293917	0.0204415	0.885671	23.3613841749772
ebi-a-GCST90016910	rs34989881	A	G	0.111056	0.0246039	6.54591e-06	A	G	-0.0142143	0.0404802	0.725483	20.3739927694807
ebi-a-GCST90016910	rs35344081	G	A	0.0619529	0.0127066	1.01499e-06	G	A	-0.0146264	0.0194162	0.451265	23.7719366076727
ebi-a-GCST90016910	rs4028634	C	T	-0.0520614	0.0109842	2.2076e-06	C	T	0.0315069	0.0177395	0.0757182	22.4643998954618
ebi-a-GCST90016910	rs4459992	T	C	0.0535854	0.0116362	4.29833e-06	T	C	-0.0160401	0.0182679	0.379916	21.2065782589668
ebi-a-GCST90016910	rs57872228	C	T	-0.0714773	0.0146647	9.21977e-07	C	T	-0.00507977	0.0264793	0.847868	23.7569077981203
ebi-a-GCST90016910	rs694949	A	G	-0.081146	0.0180042	7.59591e-06	A	G	0.0253338	0.0292071	0.385731	20.3135850111564
ebi-a-GCST90016910	rs74663707	C	T	0.0979154	0.0224074	8.45688e-06	C	T	-0.0745085	0.034803	0.0322849	19.0949739830683
ebi-a-GCST90016910	rs7666190	A	C	0.104044	0.0247934	8.46837e-06	A	C	-0.00469641	0.0267534	0.860652	17.6101034280081
ebi-a-GCST90016910	rs77558518	A	G	-0.107255	0.0222879	1.33773e-06	A	G	-9.16553e-06	0.0290514	0.999748	23.1577730464572
ebi-a-GCST90016910	rs78938557	T	C	0.108007	0.0232858	1.06891e-06	T	C	-0.0100929	0.0514683	0.844532	21.5140156668219
ebi-a-GCST90016910	rs9581006	T	C	-0.225309	0.0467697	1.79457e-06	T	C	-0.036318	0.0450614	0.420263	23.2074760908577
ebi-a-GCST90016911	rs11146701	A	G	0.0473596	0.010541	7.08223e-06	A	G	-0.00784271	0.0180325	0.663619	20.1861002000303
ebi-a-GCST90016911	rs17343978	A	C	-0.0552057	0.0120278	8.3593e-06	A	C	0.0254703	0.0211983	0.229549	21.0666483580347
ebi-a-GCST90016911	rs2032750	C	T	0.0508393	0.0106807	1.91509e-06	C	T	-0.00805106	0.0171879	0.639489	22.6568584217149
ebi-a-GCST90016911	rs2363574	T	C	0.222741	0.0508055	9.93482e-06	T	C	-0.00473213	0.0449092	0.916081	19.2211279888867
ebi-a-GCST90016911	rs4916508	A	G	0.0466729	0.0105312	8.4711e-06	A	G	0.0101986	0.0172917	0.555327	19.6414638323852
ebi-a-GCST90016911	rs55773148	G	A	-0.121514	0.0236759	3.89583e-07	G	A	-0.0133538	0.0380744	0.725792	26.3414477488386
ebi-a-GCST90016911	rs62531359	T	G	0.0655728	0.0149891	9.08657e-06	T	G	0.0150421	0.0223703	0.501321	19.1379908847761
ebi-a-GCST90016911	rs62575403	C	T	0.140055	0.0311128	7.06122e-06	C	T	0.000815343	0.0426368	0.984743	20.263713719542
ebi-a-GCST90016911	rs72706335	T	C	-0.22241	0.0493458	7.65526e-06	T	C	-0.0175998	0.0554333	0.750867	20.3145979619921
ebi-a-GCST90016911	rs73975615	G	A	-0.207018	0.0442633	1.21616e-06	G	A	0.133138	0.100281	0.184293	21.8740217114871
ebi-a-GCST90016911	rs7631304	G	A	-0.0645771	0.0132957	8.36778e-07	G	A	-0.0338545	0.0240436	0.159117	23.5903650527383
ebi-a-GCST90016911	rs79585701	A	C	0.0646823	0.0149628	9.98596e-06	A	C	-0.0309548	0.024542	0.207202	18.6872401473066
ebi-a-GCST90016911	rs929878	T	C	0.0548532	0.012153	4.7338e-06	T	C	-0.0182999	0.0209571	0.38255	20.372153546357
ebi-a-GCST90016912	rs11128180	A	G	0.0592944	0.0128769	3.67147e-06	A	G	-0.00608499	0.0202234	0.7635	21.2033611936701
ebi-a-GCST90016912	rs1511453	A	G	0.0923492	0.0199158	4.75762e-06	A	G	0.0314399	0.0366537	0.391028	21.5015992205422
ebi-a-GCST90016912	rs1928341	G	A	-0.0525581	0.0110408	2.0153e-06	G	A	0.0393234	0.0174243	0.0240193	22.661
ebi-a-GCST90016912	rs2321387	G	A	-0.0494596	0.0109424	5.80029e-06	G	A	0.00377496	0.0172954	0.827223	20.4303603450989
ebi-a-GCST90016912	rs2613606	T	C	0.0513106	0.0109091	2.19816e-06	T	C	0.0131415	0.0174243	0.450726	22.122608848106
ebi-a-GCST90016912	rs320161	G	A	-0.0572286	0.01262	7.33247e-06	G	A	0.0269544	0.0203425	0.185161	20.5639970888661
ebi-a-GCST90016912	rs4033856	T	C	-0.0832423	0.0167237	5.17166e-07	T	C	0.0330098	0.0303722	0.277106	24.7755558056704
ebi-a-GCST90016912	rs6087811	T	G	-0.0978177	0.0198522	7.44303e-07	T	G	0.00252777	0.0286383	0.929666	24.278262922294
ebi-a-GCST90016912	rs62395635	T	C	0.109741	0.0236	2.9409e-06	T	C	-0.0299832	0.0359047	0.403674	21.6228940695921
ebi-a-GCST90016912	rs75242906	C	T	-0.121083	0.028075	9.27278e-06	C	T	-0.0637326	0.0312823	0.041616	18.6005940886301
ebi-a-GCST90016913	rs10774377	G	A	-0.052659	0.0113858	3.24399e-06	G	A	-0.0102522	0.0172719	0.552797	21.3903609657887
ebi-a-GCST90016913	rs112334273	G	A	0.0641008	0.0127404	3.81408e-07	G	A	-0.0171808	0.0191592	0.369857	25.3139998145721
ebi-a-GCST90016913	rs13105690	C	T	0.0529097	0.011818	8.77789e-06	C	T	-0.00279085	0.0190668	0.883627	20.043918438006
ebi-a-GCST90016913	rs13179700	C	T	-0.0511937	0.0109569	3.37085e-06	C	T	0.00187034	0.0180388	0.91742	21.8301963627279
ebi-a-GCST90016913	rs1842454	G	A	-0.0547202	0.0127338	8.72027e-06	G	A	0.0228251	0.0218923	0.297128	18.4662751866534
ebi-a-GCST90016913	rs2273429	A	G	-0.0724037	0.0153105	4.52137e-06	A	G	-0.0184479	0.0280156	0.510225	22.3636544317492
ebi-a-GCST90016913	rs6797343	T	G	-0.0592279	0.0134556	9.35643e-06	T	G	0.0303872	0.0217303	0.161999	19.3752150932221
ebi-a-GCST90016913	rs6814436	C	T	-0.0739995	0.0150815	9.65095e-07	C	T	-0.0164694	0.0245645	0.502567	24.0751218416406
ebi-a-GCST90016913	rs6815608	C	T	-0.103803	0.0210883	4.01856e-07	C	T	0.005436	0.0238607	0.819784	24.2290657244761
ebi-a-GCST90016913	rs72738886	T	C	0.0866169	0.0190393	8.24233e-06	T	C	-0.000193454	0.0324572	0.995244	20.696805513151
ebi-a-GCST90016913	rs72915163	T	C	-0.0581025	0.0120557	1.34295e-06	T	C	0.00923239	0.0208854	0.658453	23.2276233051847
ebi-a-GCST90016913	rs76767978	G	A	0.0698882	0.0156319	8.39808e-06	G	A	0.0105705	0.0240759	0.660625	19.9886827023201
ebi-a-GCST90016913	rs992074	T	C	-0.255639	0.0508787	8.77506e-07	T	C	0.0784899	0.0565894	0.16544	25.2453971815534
ebi-a-GCST90016914	rs11073596	G	T	-0.0510212	0.0114339	8.14442e-06	G	T	0.00833639	0.0177406	0.638424	19.9118933968046
ebi-a-GCST90016914	rs11250875	T	C	0.06075	0.0130939	4.82848e-06	T	C	0.0240455	0.0208449	0.248686	21.5255632804456
ebi-a-GCST90016914	rs11656361	A	C	0.0773006	0.017553	8.0201e-06	A	C	-0.0334062	0.0221936	0.132267	19.3938049793473
ebi-a-GCST90016914	rs12974142	G	A	0.0789796	0.0177205	8.51236e-06	G	A	-0.00370893	0.0334609	0.91174	19.8645127237222
ebi-a-GCST90016914	rs13307134	T	C	-0.0565686	0.0126265	7.79938e-06	T	C	-0.0373134	0.0230513	0.10551	20.0717341052484
ebi-a-GCST90016914	rs1397793	A	G	0.0498855	0.0112446	9.77372e-06	A	G	-0.00355534	0.0188105	0.850086	19.6816106827234
ebi-a-GCST90016914	rs1816223	G	A	0.0586265	0.0129006	4.84117e-06	G	A	0.0135766	0.0213456	0.524752	20.6522853040002
ebi-a-GCST90016914	rs240104	T	C	-0.0603429	0.0126849	1.51604e-06	T	C	-0.0109	0.0190869	0.567951	22.629672050572
ebi-a-GCST90016914	rs2442778	A	G	0.116408	0.0258545	9.02693e-06	A	G	-0.00348548	0.0386889	0.928216	20.2718492833738
ebi-a-GCST90016914	rs3025411	A	G	0.0926543	0.0209468	8.26913e-06	A	G	-0.0486765	0.027887	0.0809003	19.5657178521122
ebi-a-GCST90016914	rs34739816	G	T	0.0965017	0.0207666	3.88356e-06	G	T	-0.0926454	0.0365443	0.0112398	21.5943001051467
ebi-a-GCST90016914	rs67561917	A	G	-0.0714367	0.0154113	5.39126e-06	A	G	0.0253648	0.0222546	0.254388	21.4864278417187
ebi-a-GCST90016914	rs719099	A	G	0.0778402	0.0155815	5.43313e-07	A	G	0.0432829	0.0290579	0.136346	24.9568264084859
ebi-a-GCST90016914	rs8010111	A	G	0.103377	0.0229286	6.8962e-06	A	G	-0.0144022	0.0312497	0.644889	20.3279120842473
ebi-a-GCST90016915	rs1035691	G	A	0.055176	0.0121602	9.65162e-06	G	A	-0.011761	0.0175653	0.503138	20.5882290000556
ebi-a-GCST90016915	rs112381107	C	T	0.206594	0.0456908	4.63052e-06	C	T	-0.00174416	0.0359325	0.961286	20.4445654668118
ebi-a-GCST90016915	rs11599763	C	T	0.0544219	0.0117397	3.94121e-06	C	T	0.0327127	0.0175115	0.0617533	21.4898508875259
ebi-a-GCST90016915	rs17084793	G	A	-0.0710762	0.015953	5.6863e-06	G	A	-0.00531817	0.0244634	0.827902	19.8501444324113
ebi-a-GCST90016915	rs17791387	A	G	-0.0735881	0.0154246	1.60221e-06	A	G	-0.00557117	0.0291687	0.848527	22.7607914119265
ebi-a-GCST90016915	rs2692012	G	A	-0.110335	0.0253336	3.14188e-06	G	A	0.0143239	0.0375952	0.7032	18.968490901033
ebi-a-GCST90016915	rs2838334	G	A	0.0561722	0.0124124	5.44553e-06	G	A	-0.0104279	0.0179923	0.5622	20.4800655181905
ebi-a-GCST90016915	rs3935584	C	T	-0.0523484	0.011566	7.50119e-06	C	T	-0.0220492	0.0172273	0.200582	20.4852113284153
ebi-a-GCST90016915	rs4506934	C	T	-0.0936514	0.02012	3.58889e-06	C	T	0.000532733	0.0266707	0.984064	21.6656935177207
ebi-a-GCST90016915	rs55744759	A	G	-0.0779693	0.0170738	7.31375e-06	A	G	0.0109943	0.0270576	0.684499	20.8538809858435
ebi-a-GCST90016915	rs6058181	C	T	0.0825716	0.0165958	3.39555e-07	C	T	0.028468	0.0232731	0.221249	24.7551188258411
ebi-a-GCST90016915	rs62020470	A	G	-0.0585411	0.0129358	4.85087e-06	A	G	-0.00983833	0.0223375	0.659619	20.4802461770824
ebi-a-GCST90016915	rs9928243	C	A	-0.0538457	0.0117718	5.02077e-06	C	A	-0.00356683	0.0171798	0.835528	20.9226314251844
ebi-a-GCST90016916	rs1074800	G	A	-0.0492438	0.010887	6.14582e-06	G	A	0.000981954	0.017389	0.954968	20.4591069080774
ebi-a-GCST90016916	rs10781552	C	T	-0.0552212	0.0116074	2.33115e-06	C	T	-0.0217785	0.0190487	0.25291	22.6329820132719
ebi-a-GCST90016916	rs17530232	A	G	0.10305	0.0224648	2.79126e-06	A	G	-0.0640976	0.0382453	0.0937454	21.0421871651516
ebi-a-GCST90016916	rs1884466	C	T	-0.0475363	0.0106939	9.52708e-06	C	T	0.0111624	0.0171915	0.516147	19.7596165847116
ebi-a-GCST90016916	rs2300774	A	G	-0.0524152	0.0106784	8.95468e-07	A	G	-0.00635566	0.0172048	0.711821	24.0936237800242
ebi-a-GCST90016916	rs290833	T	G	-0.0497374	0.0111376	8.02897e-06	T	G	-0.000626985	0.0171925	0.970909	19.9426526549085
ebi-a-GCST90016916	rs35161940	T	C	-0.0806041	0.0167641	1.8451e-06	T	C	-0.0125184	0.0277604	0.652031	23.1181874443086
ebi-a-GCST90016916	rs4078432	T	C	0.0608929	0.0133764	4.23107e-06	T	C	-0.00975456	0.0227701	0.668364	20.7231046876949
ebi-a-GCST90016916	rs56970041	T	G	0.0724145	0.0164471	5.40344e-06	T	G	-0.0267849	0.0357084	0.453195	19.3852946598171
ebi-a-GCST90016916	rs62504403	C	T	0.0681159	0.0127883	1.12264e-07	C	T	0.0367124	0.0215781	0.088873	28.3707859310008
ebi-a-GCST90016916	rs7234058	T	C	-0.0945759	0.0194091	9.12347e-07	T	C	-0.0306489	0.0299266	0.305771	23.7437969889078
ebi-a-GCST90016916	rs7826267	G	T	0.0839071	0.0199131	9.28453e-06	G	T	0.00907925	0.0348556	0.794492	17.7549589731877
ebi-a-GCST90016916	rs8003149	C	T	0.0538798	0.0116888	4.08479e-06	C	T	0.0104333	0.0181781	0.566001	21.2477082482664
ebi-a-GCST90016917	rs11181912	G	A	-0.0579153	0.0118796	9.94764e-07	G	A	-0.0411062	0.0182985	0.0246769	23.7674716889584
ebi-a-GCST90016917	rs12404135	A	G	-0.0788843	0.0172415	8.89488e-06	A	G	-0.00438396	0.0323288	0.892133	20.9329800310062
ebi-a-GCST90016917	rs6706173	A	C	0.074251	0.0146392	1.99494e-07	A	C	-0.0310774	0.0248358	0.210821	25.7258614167771
ebi-a-GCST90016917	rs75101789	C	T	0.0729012	0.0163003	8.7878e-06	C	T	0.0300462	0.0302375	0.320383	20.0022181412412
ebi-a-GCST90016917	rs79795896	A	G	-0.15921	0.0351373	7.9241e-06	A	G	0.0147039	0.0407681	0.718345	20.5307072994512
ebi-a-GCST90016917	rs9494710	C	T	-0.0549673	0.0120924	4.54611e-06	C	T	-0.000353177	0.0183205	0.98462	20.6625444368161
ebi-a-GCST90016918	rs1002941	A	G	-0.105025	0.0233484	8.14836e-06	A	G	0.0100954	0.0199013	0.611964	20.2335054417762
ebi-a-GCST90016918	rs11770843	C	T	0.109431	0.0234879	1.9073e-06	C	T	0.0127073	0.0183272	0.488083	21.7066276905392
ebi-a-GCST90016918	rs17114848	G	A	0.152377	0.0324332	4.05864e-06	G	A	-0.0238394	0.0286251	0.404949	22.072891958668
ebi-a-GCST90016918	rs2031282	A	G	0.122368	0.0270329	4.38258e-06	A	G	0.0416525	0.0225001	0.0641387	20.4904005478357
ebi-a-GCST90016918	rs2825714	A	G	-0.13741	0.0289246	1.72211e-06	A	G	-0.0321636	0.022886	0.159907	22.5684615824941
ebi-a-GCST90016918	rs62570196	C	T	-0.21635	0.0439866	1.07924e-06	C	T	0.0477387	0.0427398	0.26401	24.1920689275576
ebi-a-GCST90016918	rs72640280	A	G	0.220207	0.0486196	5.18036e-06	A	G	0.100527	0.0364376	0.00579989	20.5134863906867
ebi-a-GCST90016918	rs77599476	A	G	0.230292	0.0480168	1.86132e-06	A	G	0.0115728	0.0376477	0.758541	23.0023006342742
ebi-a-GCST90016919	rs10148250	A	G	-0.0861928	0.0193381	8.67142e-06	A	G	0.00340951	0.017993	0.849709	19.8661803995476
ebi-a-GCST90016919	rs10738747	A	G	-0.0814624	0.0184409	9.95795e-06	A	G	-0.0187937	0.0172899	0.277049	19.5141741389248
ebi-a-GCST90016919	rs11150282	T	C	0.0989487	0.0196972	6.02893e-07	T	C	-0.00308027	0.0178582	0.863056	25.2354582947334
ebi-a-GCST90016919	rs113884518	T	C	-0.205352	0.0454982	8.05675e-06	T	C	0.0790237	0.0547191	0.148691	20.3708637050952
ebi-a-GCST90016919	rs28678345	T	C	0.214848	0.0470878	6.69083e-06	T	C	0.0451024	0.0397789	0.256867	20.8183272072159
ebi-a-GCST90016919	rs367480	A	G	0.083758	0.0185796	8.19917e-06	A	G	-0.00164504	0.0178845	0.926713	20.3226284623148
ebi-a-GCST90016919	rs4129395	G	A	0.0896187	0.0185106	1.48057e-06	G	A	-0.00818922	0.0171226	0.632458	23.4399287536083
ebi-a-GCST90016919	rs789069	A	C	-0.103539	0.0234287	6.84636e-06	A	C	0.0143337	0.0245915	0.559978	19.530418505861
ebi-a-GCST90016919	rs79790072	T	C	0.226722	0.0487841	3.29011e-06	T	C	-0.00502898	0.0495508	0.91916	21.5988552267067
ebi-a-GCST90016919	rs9864379	T	C	-0.159735	0.0292553	5.36056e-08	T	C	-0.0022393	0.0240153	0.925709	29.812
ebi-a-GCST90016920	rs10202904	G	T	0.121754	0.0235357	3.01432e-07	G	T	-0.000952863	0.0174571	0.956471	26.7616099651159
ebi-a-GCST90016920	rs10424197	A	G	0.111274	0.0247517	9.27897e-06	A	G	-0.00347334	0.0197395	0.860326	20.2105128912263
ebi-a-GCST90016920	rs4257531	G	A	0.164498	0.0364959	7.44338e-06	G	A	0.00669392	0.0280246	0.811215	20.3157606828031
ebi-a-GCST90016920	rs56131665	G	A	0.178661	0.039298	6.17988e-06	G	A	0.0856359	0.0256395	0.000837799	20.6689599795615
ebi-a-GCST90016920	rs6508769	C	T	-0.153519	0.0344519	8.22527e-06	C	T	-0.0606757	0.024186	0.0121174	19.8562809764693
ebi-a-GCST90016920	rs6776814	T	C	-0.199566	0.0411825	1.63061e-06	T	C	-0.0227809	0.0608966	0.708337	23.4826816803019
ebi-a-GCST90016920	rs73068003	G	T	-0.15814	0.0351803	8.44578e-06	G	T	0.0106264	0.0289354	0.713434	20.2061881104299
ebi-a-GCST90016920	rs73457410	A	G	0.21534	0.0436695	1.40854e-06	A	G	0.0524745	0.0349527	0.133277	24.3160472470105
ebi-a-GCST90016920	rs75208022	C	T	-0.227245	0.048763	5.92107e-06	C	T	-0.00105328	0.0292775	0.971302	21.7174004679726
ebi-a-GCST90016920	rs894996	C	A	0.216999	0.0449076	1.87556e-06	C	A	-0.00229671	0.0333552	0.945104	23.3494026081451
ebi-a-GCST90016921	rs10108398	G	A	0.0769142	0.0153953	1.09001e-06	G	A	0.0392726	0.0191551	0.0403413	24.9595494799556
ebi-a-GCST90016921	rs11890098	A	G	0.074438	0.0153389	9.56577e-07	A	G	-0.0104513	0.0190763	0.583782	23.5505448822455
ebi-a-GCST90016921	rs12566890	T	G	-0.101147	0.0230978	3.65098e-06	T	G	-0.015521	0.0254871	0.542542	19.176298411119
ebi-a-GCST90016921	rs17214486	C	A	0.06099	0.0135623	6.60861e-06	C	A	-0.00985868	0.0183793	0.591683	20.2232324198454
ebi-a-GCST90016921	rs2464826	A	C	0.0944239	0.0211806	8.39499e-06	A	C	0.0202529	0.0271388	0.455504	19.8740945322941
ebi-a-GCST90016921	rs28537087	G	A	0.0820873	0.0188312	8.07402e-06	G	A	-0.0106203	0.0199493	0.594474	19.0018528477637
ebi-a-GCST90016921	rs3768491	G	A	0.0681052	0.0149061	4.2335e-06	G	A	0.0193371	0.0188043	0.303792	20.8752884119769
ebi-a-GCST90016921	rs4885016	C	T	0.0819606	0.0181628	7.26993e-06	C	T	-0.0109507	0.0252685	0.664743	20.3631357562585
ebi-a-GCST90016921	rs6043847	T	C	-0.114937	0.0248606	4.55481e-06	T	C	0.0807813	0.0366488	0.02751	21.3745264979148
ebi-a-GCST90016921	rs72901605	T	C	-0.0841852	0.0178119	3.25792e-06	T	C	0.0107393	0.0268463	0.689135	22.3383452818827
ebi-a-GCST90016921	rs74603314	T	C	0.221639	0.0462918	1.5569e-06	T	C	-0.00726027	0.0437619	0.868233	22.923674217783
ebi-a-GCST90016921	rs78169027	A	G	-0.108283	0.0237289	5.87611e-06	A	G	0.0120237	0.0359337	0.737921	20.8240571376181
ebi-a-GCST90016922	rs1135612	G	A	0.0529785	0.0119177	9.26296e-06	G	A	-0.00577788	0.0210009	0.78322	19.7612502434176
ebi-a-GCST90016922	rs13086907	G	A	0.0625312	0.0131735	1.95488e-06	G	A	-0.030496	0.0206834	0.140369	22.5315554801946
ebi-a-GCST90016922	rs1643968	T	C	-0.0565284	0.0112298	4.14601e-07	T	C	-0.0179686	0.0178135	0.313114	25.3389925083064
ebi-a-GCST90016922	rs1649999	A	G	0.0748989	0.0166458	7.58124e-06	A	G	-0.0273241	0.0290525	0.346958	20.2461073132141
ebi-a-GCST90016922	rs2834062	A	G	0.0489057	0.0108842	8.43918e-06	A	G	-0.0150422	0.0187488	0.422379	20.1895171253058
ebi-a-GCST90016922	rs4463806	C	T	0.0543966	0.0129365	7.80657e-06	C	T	-0.00117367	0.0218625	0.957187	17.6811262501639
ebi-a-GCST90016922	rs4722181	T	G	0.0501306	0.0105798	2.00111e-06	T	G	-0.0180814	0.0171199	0.290895	22.4517857588708
ebi-a-GCST90016922	rs60274479	T	C	-0.0659623	0.0134137	1.1623e-06	T	C	-0.026407	0.0216273	0.222085	24.1821217127396
ebi-a-GCST90016922	rs61249479	A	C	0.0777075	0.0168628	2.95474e-06	A	C	-0.0364971	0.0236556	0.122867	21.2356958227808
ebi-a-GCST90016922	rs71405394	G	A	-0.114178	0.02405	2.16631e-06	G	A	-0.00934523	0.0339764	0.783276	22.5390030022346
ebi-a-GCST90016922	rs73232831	G	A	-0.151829	0.0314932	1.87452e-06	G	A	0.0326372	0.0462855	0.480731	23.2421275825048
ebi-a-GCST90016922	rs9423647	G	A	0.047817	0.0105282	6.06108e-06	G	A	-0.00536962	0.0172195	0.755167	20.6279655656119
ebi-a-GCST90016923	rs111862613	T	C	0.090699	0.0196746	3.73844e-06	T	C	-0.0117279	0.0228419	0.607644	21.2516754283045
ebi-a-GCST90016923	rs117107102	A	G	0.204683	0.0431572	2.91823e-06	A	G	0.00701585	0.040498	0.862463	22.4934994674096
ebi-a-GCST90016923	rs11729256	T	C	0.0749798	0.0150177	6.73085e-07	T	C	0.00778644	0.0228073	0.732803	24.9276711336797
ebi-a-GCST90016923	rs12908520	G	A	0.0618926	0.0130946	2.17165e-06	G	A	0.00163311	0.017278	0.924696	22.3405047370263
ebi-a-GCST90016923	rs2602429	T	C	-0.0746844	0.0156194	2.58297e-06	T	C	-0.0328806	0.0195726	0.0929715	22.8628885171008
ebi-a-GCST90016923	rs4242783	A	G	-0.0689292	0.0147693	2.63615e-06	A	G	0.0172893	0.0190819	0.364905	21.781443192593
ebi-a-GCST90016923	rs4936098	G	A	-0.0648843	0.0135928	1.1222e-06	G	A	-0.0319039	0.0179609	0.0756833	22.7856485006723
ebi-a-GCST90016923	rs61779207	G	A	-0.0758309	0.0167762	6.7228e-06	G	A	-0.0136361	0.0207124	0.510312	20.4317342357288
ebi-a-GCST90016923	rs74542928	T	C	0.112164	0.0236422	1.63222e-06	T	C	0.055859	0.0399155	0.161683	22.5077044444108
ebi-a-GCST90016923	rs9349825	A	G	-0.0704036	0.0147128	2.53688e-06	A	G	0.00790135	0.0218678	0.717859	22.8980801324592
ebi-a-GCST90016923	rs941682	G	A	-0.0631436	0.0143767	9.60993e-06	G	A	-0.0190225	0.0192043	0.321913	19.2903566229096
ebi-a-GCST90017090	rs2889192	T	G	-0.0884052	0.0194997	3.96725e-06	T	G	0.00944045	0.0241542	0.695915	20.5541613908702
ebi-a-GCST90017090	rs34583783	G	T	0.123688	0.0264254	5.53886e-06	G	T	-0.0516227	0.0360394	0.152031	21.9084672376485
ebi-a-GCST90017090	rs35011108	A	G	0.241546	0.0503803	1.87659e-06	A	G	-0.0413339	0.0344347	0.230001	22.9867832852402
ebi-a-GCST90017090	rs4073240	G	A	0.074973	0.0164672	5.67898e-06	G	A	-0.00185959	0.017631	0.916001	20.7286136998972
ebi-a-GCST90017091	rs10233278	T	C	-0.116319	0.0248527	3.508e-06	T	C	0.0238818	0.0173026	0.167512	21.9055501549065
ebi-a-GCST90017091	rs10410917	C	T	-0.11471	0.0250025	5.57353e-06	C	T	-0.00930518	0.0175493	0.595952	21.0492045086062
ebi-a-GCST90017091	rs11034576	A	G	0.205765	0.0453311	8.85972e-06	A	G	-0.0148899	0.0258513	0.564627	20.6039502994763
ebi-a-GCST90017091	rs11207728	A	G	0.14455	0.0316912	5.73456e-06	A	G	0.0352616	0.0230931	0.126779	20.8045738107796
ebi-a-GCST90017091	rs11844714	A	G	-0.143245	0.0320272	5.06209e-06	A	G	0.0587197	0.020981	0.00513062	20.0041913367384
ebi-a-GCST90017091	rs1287018	G	A	0.141125	0.0319309	9.87097e-06	G	A	-0.0225239	0.0219808	0.305501	19.5337484415729
ebi-a-GCST90017091	rs4617108	G	A	-0.248861	0.0525929	1.97506e-06	G	A	0.00991931	0.0307006	0.746621	22.3902759680031
ebi-a-GCST90017091	rs74420793	A	G	-0.164413	0.0353763	3.07319e-06	A	G	-0.00417722	0.027933	0.881124	21.5996886672628
ebi-a-GCST90017092	rs11146701	A	G	0.0473596	0.010541	7.08223e-06	A	G	-0.00784271	0.0180325	0.663619	20.1861002000303
ebi-a-GCST90017092	rs17343978	A	C	-0.0552057	0.0120278	8.3593e-06	A	C	0.0254703	0.0211983	0.229549	21.0666483580347
ebi-a-GCST90017092	rs2032750	C	T	0.0508393	0.0106807	1.91509e-06	C	T	-0.00805106	0.0171879	0.639489	22.6568584217149
ebi-a-GCST90017092	rs2363574	T	C	0.222741	0.0508055	9.93482e-06	T	C	-0.00473213	0.0449092	0.916081	19.2211279888867
ebi-a-GCST90017092	rs4916508	A	G	0.0466729	0.0105312	8.4711e-06	A	G	0.0101986	0.0172917	0.555327	19.6414638323852
ebi-a-GCST90017092	rs55773148	G	A	-0.121514	0.0236759	3.89583e-07	G	A	-0.0133538	0.0380744	0.725792	26.3414477488386
ebi-a-GCST90017092	rs62531359	T	G	0.0655728	0.0149891	9.08657e-06	T	G	0.0150421	0.0223703	0.501321	19.1379908847761
ebi-a-GCST90017092	rs62575403	C	T	0.140055	0.0311128	7.06122e-06	C	T	0.000815343	0.0426368	0.984743	20.263713719542
ebi-a-GCST90017092	rs72706335	T	C	-0.22241	0.0493458	7.65526e-06	T	C	-0.0175998	0.0554333	0.750867	20.3145979619921
ebi-a-GCST90017092	rs73975615	G	A	-0.207018	0.0442633	1.21616e-06	G	A	0.133138	0.100281	0.184293	21.8740217114871
ebi-a-GCST90017092	rs7631304	G	A	-0.0645771	0.0132957	8.36778e-07	G	A	-0.0338545	0.0240436	0.159117	23.5903650527383
ebi-a-GCST90017092	rs79585701	A	C	0.0646823	0.0149628	9.98596e-06	A	C	-0.0309548	0.024542	0.207202	18.6872401473066
ebi-a-GCST90017092	rs929878	T	C	0.0548532	0.012153	4.7338e-06	T	C	-0.0182999	0.0209571	0.38255	20.372153546357
ebi-a-GCST90017093	rs10831953	G	A	0.0537537	0.0123746	9.94741e-06	G	A	-0.0490219	0.0187159	0.00881211	18.8692390809939
ebi-a-GCST90017093	rs12446429	T	C	0.0810099	0.019073	8.52884e-06	T	C	-0.0286038	0.0221297	0.196167	18.0400681810318
ebi-a-GCST90017093	rs13020688	G	A	0.0584045	0.0122081	1.57373e-06	G	A	-0.0032966	0.018658	0.859756	22.8874002473984
ebi-a-GCST90017093	rs182549	T	C	-0.11707	0.0126703	5.94155e-20	T	C	0.00607092	0.0177232	0.731943	85.3723902138872
ebi-a-GCST90017093	rs4957061	T	C	0.0569873	0.0116907	1.1517e-06	T	C	-0.0129515	0.0174331	0.457528	23.7615698662145
ebi-a-GCST90017093	rs540489	T	G	-0.0632518	0.013817	5.36809e-06	T	G	-0.0230074	0.0225198	0.306944	20.9564764129666
ebi-a-GCST90017093	rs55888705	A	G	0.053673	0.0120586	8.66204e-06	A	G	0.0114434	0.0190031	0.547051	19.8115275325358
ebi-a-GCST90017093	rs6899771	A	G	-0.0914312	0.0202604	7.27998e-06	A	G	-0.0304123	0.0284786	0.285566	20.3653936337034
ebi-a-GCST90017093	rs7174549	T	C	-0.0551726	0.0124655	6.86784e-06	T	C	-0.00860341	0.0178765	0.630324	19.5896869061872
ebi-a-GCST90017093	rs7322849	T	C	0.110676	0.0200996	1.74032e-08	T	C	0.0172706	0.0299221	0.563815	30.3202012821103
ebi-a-GCST90017093	rs857444	C	T	0.0553965	0.0120669	3.8249e-06	C	T	0.0177999	0.0177504	0.315961	21.0752738050172
ebi-a-GCST90017094	rs1511453	A	G	0.0910999	0.0199479	8.00092e-06	A	G	0.0314399	0.0366537	0.391028	20.8565002837711
ebi-a-GCST90017094	rs1928341	G	A	-0.0507782	0.0110587	4.51513e-06	G	A	0.0393234	0.0174243	0.0240193	21.0836816604352
ebi-a-GCST90017094	rs2321387	G	A	-0.0508514	0.0109588	3.25784e-06	G	A	0.00377496	0.0172954	0.827223	21.5317746579703
ebi-a-GCST90017094	rs2613606	T	C	0.0499561	0.0109264	4.13361e-06	T	C	0.0131415	0.0174243	0.450726	20.9036854568074
ebi-a-GCST90017094	rs4033856	T	C	-0.0833445	0.0167489	5.66826e-07	T	C	0.0330098	0.0303722	0.277106	24.7617487038646
ebi-a-GCST90017094	rs6087811	T	G	-0.101587	0.0198817	2.88377e-07	T	G	0.00252777	0.0286383	0.929666	26.1077375200756
ebi-a-GCST90017094	rs62191117	A	G	0.0679995	0.0132471	2.791e-07	A	G	0.014436	0.0211796	0.495492	26.3493441124788
ebi-a-GCST90017094	rs62395635	T	C	0.109911	0.0236375	2.90228e-06	T	C	-0.0299832	0.0359047	0.403674	21.6211721515341
ebi-a-GCST90017094	rs75242906	C	T	-0.120974	0.0281273	9.74518e-06	C	T	-0.0637326	0.0312823	0.041616	18.4981369763379
ebi-a-GCST90017094	rs7638039	T	C	0.0580987	0.012673	4.83593e-06	T	C	-0.00195203	0.0198735	0.921755	21.0171565885752
ebi-a-GCST90017095	rs10774377	G	A	-0.0523003	0.0113859	3.80899e-06	G	A	-0.0102522	0.0172719	0.552797	21.0995712175999
ebi-a-GCST90017095	rs112334273	G	A	0.0639383	0.0127404	4.07258e-07	G	A	-0.0171808	0.0191592	0.369857	25.1858169858562
ebi-a-GCST90017095	rs13105690	C	T	0.0527441	0.011818	9.36807e-06	C	T	-0.00279085	0.0190668	0.883627	19.9186454365658
ebi-a-GCST90017095	rs13179700	C	T	-0.0510953	0.0109569	3.52111e-06	C	T	0.00187034	0.0180388	0.91742	21.746356871284
ebi-a-GCST90017095	rs1842454	G	A	-0.0543676	0.012734	9.91745e-06	G	A	0.0228251	0.0218923	0.297128	18.2284874195118
ebi-a-GCST90017095	rs2273429	A	G	-0.0726191	0.0153105	4.16869e-06	A	G	-0.0184479	0.0280156	0.510225	22.4969154837035
ebi-a-GCST90017095	rs290772	G	A	0.084254	0.0196297	9.9977e-06	G	A	-0.034578	0.0381995	0.365363	18.4227191767215
ebi-a-GCST90017095	rs6442336	T	C	0.0547729	0.0124169	9.62565e-06	T	C	0.0223338	0.0197063	0.257074	19.4583093801694
ebi-a-GCST90017095	rs6814436	C	T	-0.0741858	0.0150814	9.06296e-07	C	T	-0.0164694	0.0245645	0.502567	24.196817626007
ebi-a-GCST90017095	rs6815608	C	T	-0.104089	0.0210883	3.71989e-07	C	T	0.005436	0.0238607	0.819784	24.3627624184046
ebi-a-GCST90017095	rs72738886	T	C	0.0865333	0.0190392	8.4157e-06	T	C	-0.000193454	0.0324572	0.995244	20.6570899313507
ebi-a-GCST90017095	rs72915163	T	C	-0.0580246	0.0120558	1.39104e-06	T	C	0.00923239	0.0208854	0.658453	23.1649966265117
ebi-a-GCST90017095	rs76767978	G	A	0.0699806	0.0156318	8.17561e-06	G	A	0.0105705	0.0240759	0.660625	20.0418286020522
ebi-a-GCST90017095	rs992074	T	C	-0.255441	0.0508788	8.95385e-07	T	C	0.0784899	0.0565894	0.16544	25.206206622333
ebi-a-GCST90017096	rs11073596	G	T	-0.0510212	0.0114339	8.14442e-06	G	T	0.00833639	0.0177406	0.638424	19.9118933968046
ebi-a-GCST90017096	rs11250875	T	C	0.06075	0.0130939	4.82848e-06	T	C	0.0240455	0.0208449	0.248686	21.5255632804456
ebi-a-GCST90017096	rs11656361	A	C	0.0773006	0.017553	8.0201e-06	A	C	-0.0334062	0.0221936	0.132267	19.3938049793473
ebi-a-GCST90017096	rs12974142	G	A	0.0789796	0.0177205	8.51236e-06	G	A	-0.00370893	0.0334609	0.91174	19.8645127237222
ebi-a-GCST90017096	rs13307134	T	C	-0.0565686	0.0126265	7.79938e-06	T	C	-0.0373134	0.0230513	0.10551	20.0717341052484
ebi-a-GCST90017096	rs1397793	A	G	0.0498855	0.0112446	9.77372e-06	A	G	-0.00355534	0.0188105	0.850086	19.6816106827234
ebi-a-GCST90017096	rs1816223	G	A	0.0586265	0.0129006	4.84117e-06	G	A	0.0135766	0.0213456	0.524752	20.6522853040002
ebi-a-GCST90017096	rs240104	T	C	-0.0603429	0.0126849	1.51604e-06	T	C	-0.0109	0.0190869	0.567951	22.629672050572
ebi-a-GCST90017096	rs2442778	A	G	0.116408	0.0258545	9.02693e-06	A	G	-0.00348548	0.0386889	0.928216	20.2718492833738
ebi-a-GCST90017096	rs3025411	A	G	0.0926543	0.0209468	8.26913e-06	A	G	-0.0486765	0.027887	0.0809003	19.5657178521122
ebi-a-GCST90017096	rs34739816	G	T	0.0965017	0.0207666	3.88356e-06	G	T	-0.0926454	0.0365443	0.0112398	21.5943001051467
ebi-a-GCST90017096	rs67561917	A	G	-0.0714367	0.0154113	5.39126e-06	A	G	0.0253648	0.0222546	0.254388	21.4864278417187
ebi-a-GCST90017096	rs719099	A	G	0.0778402	0.0155815	5.43313e-07	A	G	0.0432829	0.0290579	0.136346	24.9568264084859
ebi-a-GCST90017096	rs8010111	A	G	0.103377	0.0229286	6.8962e-06	A	G	-0.0144022	0.0312497	0.644889	20.3279120842473
ebi-a-GCST90017097	rs112381107	C	T	0.21009	0.0456974	3.21655e-06	C	T	-0.00174416	0.0359325	0.961286	21.1362423443491
ebi-a-GCST90017097	rs11599763	C	T	0.0554862	0.0117486	2.60699e-06	C	T	0.0327127	0.0175115	0.0617533	22.3047690257934
ebi-a-GCST90017097	rs17791387	A	G	-0.0727501	0.0154369	2.25294e-06	A	G	-0.00557117	0.0291687	0.848527	22.209920685203
ebi-a-GCST90017097	rs186073	T	C	0.0529219	0.0118542	8.7444e-06	T	C	-0.0184115	0.0175106	0.293052	19.9308745306386
ebi-a-GCST90017097	rs2692012	G	A	-0.112244	0.0253553	2.27023e-06	G	A	0.0143239	0.0375952	0.7032	19.5969625802184
ebi-a-GCST90017097	rs2838334	G	A	0.0569024	0.0124223	4.16793e-06	G	A	-0.0104279	0.0179923	0.5622	20.9824956554205
ebi-a-GCST90017097	rs3935584	C	T	-0.0524466	0.0115749	7.19747e-06	C	T	-0.0220492	0.0172273	0.200582	20.5305310341256
ebi-a-GCST90017097	rs4506934	C	T	-0.0953383	0.0201367	2.42996e-06	C	T	0.000532733	0.0266707	0.984064	22.4160046205309
ebi-a-GCST90017097	rs6058181	C	T	0.0836765	0.0166098	2.52773e-07	C	T	0.028468	0.0232731	0.221249	25.3792
ebi-a-GCST90017097	rs62020470	A	G	-0.0573633	0.0129462	7.50983e-06	A	G	-0.00983833	0.0223375	0.659619	19.6328627763206
ebi-a-GCST90017097	rs72647048	T	C	-0.0772459	0.0170876	9.00285e-06	T	C	0.0108655	0.0270502	0.68792	20.4356632149332
ebi-a-GCST90017097	rs9928243	C	A	-0.0544713	0.0117811	3.96634e-06	C	A	-0.00356683	0.0171798	0.835528	21.3778386848552
ebi-a-GCST90017098	rs11026530	T	C	0.0822408	0.0186379	9.42692e-06	T	C	0.00606374	0.0239589	0.800199	19.4706611200363
ebi-a-GCST90017098	rs2374342	C	A	0.0582927	0.0126195	4.51617e-06	C	A	-0.0228324	0.0173552	0.188311	21.3375251941022
ebi-a-GCST90017098	rs35673018	G	A	0.0899642	0.0202934	7.63115e-06	G	A	0.0263064	0.0299287	0.379418	19.6530434008666
ebi-a-GCST90017098	rs504442	T	G	0.084159	0.0189479	5.17095e-06	T	G	-0.0109581	0.028022	0.695758	19.727814010533
ebi-a-GCST90017098	rs62210023	A	G	0.0606754	0.0130125	3.13163e-06	A	G	-0.0131832	0.0180044	0.464033	21.7422162583122
ebi-a-GCST90017098	rs78143293	A	G	-0.0848521	0.0170415	1.19564e-06	A	G	0.0316823	0.0262822	0.228024	24.7918852129764
ebi-a-GCST90017098	rs79757635	C	A	0.0758597	0.0171286	9.31859e-06	C	A	0.0377387	0.0253033	0.135843	19.614557127149
ebi-a-GCST90017099	rs1074800	G	A	-0.0492438	0.010887	6.14582e-06	G	A	0.000981954	0.017389	0.954968	20.4591069080774
ebi-a-GCST90017099	rs10781552	C	T	-0.0552212	0.0116074	2.33115e-06	C	T	-0.0217785	0.0190487	0.25291	22.6329820132719
ebi-a-GCST90017099	rs17530232	A	G	0.10305	0.0224648	2.79126e-06	A	G	-0.0640976	0.0382453	0.0937454	21.0421871651516
ebi-a-GCST90017099	rs1884466	C	T	-0.0475363	0.0106939	9.52708e-06	C	T	0.0111624	0.0171915	0.516147	19.7596165847116
ebi-a-GCST90017099	rs2300774	A	G	-0.0524152	0.0106784	8.95468e-07	A	G	-0.00635566	0.0172048	0.711821	24.0936237800242
ebi-a-GCST90017099	rs290833	T	G	-0.0497374	0.0111376	8.02897e-06	T	G	-0.000626985	0.0171925	0.970909	19.9426526549085
ebi-a-GCST90017099	rs35161940	T	C	-0.0806041	0.0167641	1.8451e-06	T	C	-0.0125184	0.0277604	0.652031	23.1181874443086
ebi-a-GCST90017099	rs4078432	T	C	0.0608929	0.0133764	4.23107e-06	T	C	-0.00975456	0.0227701	0.668364	20.7231046876949
ebi-a-GCST90017099	rs56970041	T	G	0.0724145	0.0164471	5.40344e-06	T	G	-0.0267849	0.0357084	0.453195	19.3852946598171
ebi-a-GCST90017099	rs62504403	C	T	0.0681159	0.0127883	1.12264e-07	C	T	0.0367124	0.0215781	0.088873	28.3707859310008
ebi-a-GCST90017099	rs7234058	T	C	-0.0945759	0.0194091	9.12347e-07	T	C	-0.0306489	0.0299266	0.305771	23.7437969889078
ebi-a-GCST90017099	rs7826267	G	T	0.0839071	0.0199131	9.28453e-06	G	T	0.00907925	0.0348556	0.794492	17.7549589731877
ebi-a-GCST90017099	rs8003149	C	T	0.0538798	0.0116888	4.08479e-06	C	T	0.0104333	0.0181781	0.566001	21.2477082482664
ebi-a-GCST90017100	rs11150282	T	C	0.098235	0.0197127	7.36055e-07	T	C	-0.00308027	0.0178582	0.863056	24.8336338629464
ebi-a-GCST90017100	rs113884518	T	C	-0.20591	0.0455376	7.7398e-06	T	C	0.0790237	0.0547191	0.148691	20.4462940003843
ebi-a-GCST90017100	rs28678345	T	C	0.213083	0.0471377	8.05954e-06	T	C	0.0451024	0.0397789	0.256867	20.4343500620324
ebi-a-GCST90017100	rs367480	A	G	0.0841649	0.0185948	7.52419e-06	A	G	-0.00164504	0.0178845	0.926713	20.4870298563306
ebi-a-GCST90017100	rs4129395	G	A	0.0904264	0.0185253	1.21742e-06	G	A	-0.00818922	0.0171226	0.632458	23.8264852972339
ebi-a-GCST90017100	rs789069	A	C	-0.10413	0.0234459	6.5001e-06	A	C	0.0143337	0.0245915	0.559978	19.7250412511386
ebi-a-GCST90017100	rs79790072	T	C	0.226103	0.0488017	3.5381e-06	T	C	-0.00502898	0.0495508	0.91916	21.465585938317
ebi-a-GCST90017100	rs8028558	A	G	0.08346	0.0188504	9.78228e-06	A	G	-0.0142387	0.0178305	0.424545	19.6026876663695
ebi-a-GCST90017100	rs9864379	T	C	-0.160521	0.0292752	4.65876e-08	T	C	-0.0022393	0.0240153	0.925709	30.0651913137453
ebi-a-GCST90017101	rs11110282	A	G	-0.10239	0.0217849	3.95667e-06	A	G	0.00461888	0.0395364	0.906998	22.0904185487742
ebi-a-GCST90017101	rs11627423	C	A	0.0499263	0.0109744	5.08757e-06	C	A	-0.00895232	0.0177802	0.614613	20.6965135907202
ebi-a-GCST90017101	rs11730038	G	A	-0.0605384	0.0129052	5.09742e-06	G	A	-0.0294203	0.0188957	0.119473	22.0055586430031
ebi-a-GCST90017101	rs12797734	T	C	0.0571279	0.0127113	7.76515e-06	T	C	-0.0436948	0.0196926	0.0264972	20.1983820426853
ebi-a-GCST90017101	rs1595463	C	A	0.0479749	0.0108801	7.44355e-06	C	A	-0.00549583	0.0172606	0.750179	19.4429599806601
ebi-a-GCST90017101	rs2370083	G	T	-0.08054	0.0180992	8.33489e-06	G	T	0.00965417	0.0352119	0.783951	19.8017919087346
ebi-a-GCST90017101	rs2952251	G	A	0.0629317	0.0124177	3.36457e-07	G	A	-0.00293917	0.0204415	0.885671	25.6836415658182
ebi-a-GCST90017101	rs34989881	A	G	0.113479	0.0246452	4.09355e-06	A	G	-0.0142143	0.0404802	0.725483	21.2014862389417
ebi-a-GCST90017101	rs35344081	G	A	0.0642442	0.0127358	4.16064e-07	G	A	-0.0146264	0.0194162	0.451265	25.4457578573011
ebi-a-GCST90017101	rs4028634	C	T	-0.0532915	0.01101	1.34806e-06	C	T	0.0315069	0.0177395	0.0757182	23.4283256015298
ebi-a-GCST90017101	rs57872228	C	T	-0.0688415	0.0146994	2.5825e-06	C	T	-0.00507977	0.0264793	0.847868	21.9331714355046
ebi-a-GCST90017101	rs74663707	C	T	0.0982594	0.0224613	8.39557e-06	C	T	-0.0745085	0.034803	0.0322849	19.1372019039601
ebi-a-GCST90017101	rs77558518	A	G	-0.106466	0.0223484	1.67436e-06	A	G	-9.16553e-06	0.0290514	0.999748	22.6949381456834
ebi-a-GCST90017101	rs78938557	T	C	0.10553	0.0233581	2.31089e-06	T	C	-0.0100929	0.0514683	0.844532	20.4115906229303
ebi-a-GCST90017101	rs9581006	T	C	-0.22583	0.0469228	1.76596e-06	T	C	-0.036318	0.0450614	0.420263	23.1630332057018
ebi-a-GCST90017102	rs10202904	G	T	0.121754	0.0235357	3.01432e-07	G	T	-0.000952863	0.0174571	0.956471	26.7616099651159
ebi-a-GCST90017102	rs10424197	A	G	0.111274	0.0247517	9.27897e-06	A	G	-0.00347334	0.0197395	0.860326	20.2105128912263
ebi-a-GCST90017102	rs4257531	G	A	0.164498	0.0364959	7.44338e-06	G	A	0.00669392	0.0280246	0.811215	20.3157606828031
ebi-a-GCST90017102	rs56131665	G	A	0.178661	0.039298	6.17988e-06	G	A	0.0856359	0.0256395	0.000837799	20.6689599795615
ebi-a-GCST90017102	rs6508769	C	T	-0.153519	0.0344519	8.22527e-06	C	T	-0.0606757	0.024186	0.0121174	19.8562809764693
ebi-a-GCST90017102	rs6776814	T	C	-0.199566	0.0411825	1.63061e-06	T	C	-0.0227809	0.0608966	0.708337	23.4826816803019
ebi-a-GCST90017102	rs73068003	G	T	-0.15814	0.0351803	8.44578e-06	G	T	0.0106264	0.0289354	0.713434	20.2061881104299
ebi-a-GCST90017102	rs73457410	A	G	0.21534	0.0436695	1.40854e-06	A	G	0.0524745	0.0349527	0.133277	24.3160472470105
ebi-a-GCST90017102	rs75208022	C	T	-0.227245	0.048763	5.92107e-06	C	T	-0.00105328	0.0292775	0.971302	21.7174004679726
ebi-a-GCST90017102	rs894996	C	A	0.216999	0.0449076	1.87556e-06	C	A	-0.00229671	0.0333552	0.945104	23.3494026081451
ebi-a-GCST90017103	rs11779863	G	A	-0.0772768	0.0172171	6.68852e-06	G	A	0.0216027	0.0236593	0.361204	20.1455095084448
ebi-a-GCST90017103	rs12566890	T	G	-0.103134	0.0241775	8.11204e-06	T	G	-0.015521	0.0254871	0.542542	18.196209987099
ebi-a-GCST90017103	rs13100746	C	T	0.0638979	0.0142685	7.28853e-06	C	T	0.00530018	0.0171971	0.757928	20.0547167069227
ebi-a-GCST90017103	rs17235252	T	C	-0.122002	0.0255463	2.15879e-06	T	C	-0.00551173	0.0265577	0.83559	22.8075105530163
ebi-a-GCST90017103	rs3932485	C	T	0.0626209	0.0141623	9.92865e-06	C	T	-0.00642277	0.0175017	0.713633	19.5510925052632
ebi-a-GCST90017103	rs515984	C	T	0.0875451	0.0190685	6.61363e-06	C	T	0.00140473	0.0267848	0.958174	21.0780593957855
ebi-a-GCST90017103	rs638542	A	G	0.070592	0.0157049	5.17285e-06	A	G	0.0199228	0.0188197	0.289777	20.2041517631873
ebi-a-GCST90017103	rs74603314	T	C	0.230767	0.0489701	2.27641e-06	T	C	-0.00726027	0.0437619	0.868233	22.2067716443967
ebi-a-GCST90017103	rs76373661	G	A	0.0908218	0.0202986	5.15941e-06	G	A	0.0270327	0.023343	0.246838	20.0192608672619
ebi-a-GCST90017103	rs7706512	A	G	-0.0657351	0.0138979	2.27206e-06	A	G	0.0155684	0.0171112	0.362908	22.371561125666
ebi-a-GCST90017103	rs7801843	A	G	-0.0869495	0.0194509	9.46891e-06	A	G	-0.0214136	0.0238487	0.369242	19.9827279459126
ebi-a-GCST90017103	rs7853673	A	G	0.0624389	0.0139833	6.73256e-06	A	G	-0.033469	0.0171707	0.0512732	19.9384381953015
ebi-a-GCST90017103	rs949341	A	G	-0.0656602	0.0147216	7.73286e-06	A	G	0.037355	0.0191983	0.0516857	19.8927294367469
ebi-a-GCST90017104	rs11251024	G	A	0.104201	0.0206737	6.62796e-07	G	A	0.0203882	0.0193757	0.292683	25.4043070940862
ebi-a-GCST90017104	rs11606187	A	G	-0.154539	0.0326288	3.30583e-06	A	G	0.0579321	0.0243541	0.017372	22.4323096662898
ebi-a-GCST90017104	rs13385922	T	C	0.0929494	0.0201348	3.96826e-06	T	C	-0.00450091	0.0179871	0.802409	21.3107405228557
ebi-a-GCST90017104	rs166849	A	G	-0.0911053	0.0202239	7.73891e-06	A	G	-0.00848625	0.0173624	0.625003	20.2935238734315
ebi-a-GCST90017104	rs2172426	T	C	0.10212	0.0198947	3.17424e-07	T	C	0.00700709	0.0174802	0.688524	26.3479495375408
ebi-a-GCST90017104	rs267959	G	A	-0.0988612	0.0209676	2.61993e-06	G	A	-0.016738	0.0191054	0.380983	22.2307599697147
ebi-a-GCST90017104	rs4383094	C	T	-0.149188	0.0320662	4.28134e-06	C	T	0.0247264	0.0246454	0.315721	21.6457575558142
ebi-a-GCST90017104	rs60775321	T	C	-0.0962425	0.0213842	7.10461e-06	T	C	-0.00829866	0.0189647	0.661688	20.255724256665
ebi-a-GCST90017104	rs72671304	T	C	0.172322	0.0370028	3.79577e-06	T	C	0.000913365	0.0326252	0.977666	21.6876390322582
ebi-a-GCST90017104	rs7911787	G	T	-0.223071	0.0470232	3.38821e-06	G	T	-0.0036863	0.048491	0.939403	22.5041113455702
ebi-a-GCST90017104	rs8126061	T	C	-0.159135	0.0351904	7.36326e-06	T	C	-0.0136479	0.0258617	0.597689	20.4495148990526
ebi-a-GCST90017104	rs9542068	T	C	0.0990709	0.0218149	6.52334e-06	T	C	0.00147924	0.0181256	0.934956	20.6246108823469
ebi-a-GCST90017105	rs10965428	C	A	-0.119902	0.0258219	4.29151e-06	C	A	0.0127201	0.0373769	0.733616	21.5613755875244
ebi-a-GCST90017105	rs111582866	G	A	-0.113957	0.0256403	7.06627e-06	G	A	0.044062	0.0303986	0.147206	19.7531249393805
ebi-a-GCST90017105	rs12050685	A	G	-0.0670948	0.015239	9.18523e-06	A	G	-0.00314417	0.0190283	0.868758	19.3849545550711
ebi-a-GCST90017105	rs16970009	A	G	0.187381	0.0429572	7.31526e-06	A	G	-0.0720253	0.0612464	0.239598	19.0273879477706
ebi-a-GCST90017105	rs35510	A	G	0.122729	0.0264958	4.01578e-06	A	G	0.0313978	0.0421195	0.456002	21.4555828768557
ebi-a-GCST90017105	rs4822728	T	C	0.0685479	0.0149032	4.71846e-06	T	C	-0.000325371	0.0170953	0.984815	21.1557901068876
ebi-a-GCST90017105	rs6972479	A	G	-0.0781862	0.0175366	7.74819e-06	A	G	0.0129535	0.0212261	0.541686	19.8778505024423
ebi-a-GCST90017105	rs72756943	G	A	0.13988	0.0303029	3.3522e-06	G	A	-0.0108289	0.0344031	0.752939	21.3080085300794
ebi-a-GCST90017105	rs73139353	A	C	-0.222573	0.0484634	8.71325e-06	A	C	0.000409591	0.0305676	0.989309	21.0919727055101
ebi-a-GCST90017105	rs76022354	C	T	0.24289	0.0500406	1.82856e-06	C	T	-0.0157895	0.0393346	0.688115	23.5599439569063
ebi-a-GCST90017105	rs78909003	T	C	-0.241159	0.0498372	2.04894e-06	T	C	-0.0121891	0.0377686	0.746897	23.4152974915456
ebi-a-GCST90017105	rs9382510	C	T	-0.0881865	0.0169965	2.476e-07	C	T	0.00749445	0.0195871	0.702	26.9206297834482
ebi-a-GCST90017105	rs9895850	T	C	-0.176406	0.041017	9.0826e-06	T	C	0.0135376	0.0417615	0.745815	18.4968987587903
ebi-a-GCST90017105	rs9938097	C	T	0.0710386	0.0158024	8.22602e-06	C	T	-0.0247373	0.0176444	0.160917	20.2089005389355
ebi-a-GCST90017106	rs1035406	G	A	-0.114725	0.0247994	4.07165e-06	G	A	0.00845029	0.0266988	0.751619	21.4009861320287
ebi-a-GCST90017106	rs11591293	G	T	0.0722755	0.0158186	4.68533e-06	G	T	-0.00645761	0.017278	0.708593	20.8759438921103
ebi-a-GCST90017106	rs11630875	T	C	0.0945198	0.0202139	3.70382e-06	T	C	-0.0254459	0.0256725	0.321601	21.8647926051565
ebi-a-GCST90017106	rs13336560	C	T	-0.0695313	0.0157065	9.74675e-06	C	T	0.0204772	0.0174117	0.239571	19.5975536167803
ebi-a-GCST90017106	rs1549633	A	C	0.0996735	0.0216667	3.88025e-06	A	C	-0.029436	0.0268745	0.27338	21.1628365214588
ebi-a-GCST90017106	rs3730086	A	G	0.0800354	0.0178737	7.98252e-06	A	G	0.00407802	0.0196679	0.835741	20.0509664838494
ebi-a-GCST90017106	rs3754624	C	T	0.094128	0.0198389	2.68368e-06	C	T	-0.0031766	0.0223765	0.88711	22.5113989900665
ebi-a-GCST90017106	rs4278423	T	C	0.105215	0.0233778	3.98043e-06	T	C	0.081859	0.0350604	0.0195542	20.2557366175011
ebi-a-GCST90017106	rs55876211	C	T	-0.0865002	0.0195197	7.87318e-06	C	T	0.018154	0.0196229	0.354891	19.6375790320096
ebi-a-GCST90017106	rs61933850	G	A	0.164663	0.0360285	6.99874e-06	G	A	-0.00133042	0.0252274	0.957941	20.8881359164437
ebi-a-GCST90017106	rs7001029	C	T	0.120726	0.0260989	2.83067e-06	C	T	0.0250635	0.0295518	0.39637	21.3972133088146
ebi-a-GCST90017106	rs76784716	A	G	0.136039	0.0284399	1.31383e-06	A	G	-0.00722833	0.0269938	0.788871	22.8807750650069
ebi-a-GCST90017106	rs77304857	C	A	-0.0997433	0.0222165	6.02033e-06	C	A	-0.00901084	0.0217083	0.678077	20.1565492234972
ebi-a-GCST90017106	rs9813022	A	G	-0.0830794	0.0162642	3.07213e-07	A	G	-0.00954586	0.0176527	0.588674	26.0928363513348
ebi-a-GCST90017107	rs1135612	G	A	0.0529785	0.0119177	9.26296e-06	G	A	-0.00577788	0.0210009	0.78322	19.7612502434176
ebi-a-GCST90017107	rs13086907	G	A	0.0625312	0.0131735	1.95488e-06	G	A	-0.030496	0.0206834	0.140369	22.5315554801946
ebi-a-GCST90017107	rs1643968	T	C	-0.0565284	0.0112298	4.14601e-07	T	C	-0.0179686	0.0178135	0.313114	25.3389925083064
ebi-a-GCST90017107	rs1649999	A	G	0.0748989	0.0166458	7.58124e-06	A	G	-0.0273241	0.0290525	0.346958	20.2461073132141
ebi-a-GCST90017107	rs2834062	A	G	0.0489057	0.0108842	8.43918e-06	A	G	-0.0150422	0.0187488	0.422379	20.1895171253058
ebi-a-GCST90017107	rs4463806	C	T	0.0543966	0.0129365	7.80657e-06	C	T	-0.00117367	0.0218625	0.957187	17.6811262501639
ebi-a-GCST90017107	rs4722181	T	G	0.0501306	0.0105798	2.00111e-06	T	G	-0.0180814	0.0171199	0.290895	22.4517857588708
ebi-a-GCST90017107	rs60274479	T	C	-0.0659623	0.0134137	1.1623e-06	T	C	-0.026407	0.0216273	0.222085	24.1821217127396
ebi-a-GCST90017107	rs61249479	A	C	0.0777075	0.0168628	2.95474e-06	A	C	-0.0364971	0.0236556	0.122867	21.2356958227808
ebi-a-GCST90017107	rs71405394	G	A	-0.114178	0.02405	2.16631e-06	G	A	-0.00934523	0.0339764	0.783276	22.5390030022346
ebi-a-GCST90017107	rs73232831	G	A	-0.151829	0.0314932	1.87452e-06	G	A	0.0326372	0.0462855	0.480731	23.2421275825048
ebi-a-GCST90017107	rs9423647	G	A	0.047817	0.0105282	6.06108e-06	G	A	-0.00536962	0.0172195	0.755167	20.6279655656119
ebi-a-GCST90017108	rs111862613	T	C	0.090699	0.0196746	3.73844e-06	T	C	-0.0117279	0.0228419	0.607644	21.2516754283045
ebi-a-GCST90017108	rs117107102	A	G	0.204683	0.0431572	2.91823e-06	A	G	0.00701585	0.040498	0.862463	22.4934994674096
ebi-a-GCST90017108	rs11729256	T	C	0.0749798	0.0150177	6.73085e-07	T	C	0.00778644	0.0228073	0.732803	24.9276711336797
ebi-a-GCST90017108	rs12908520	G	A	0.0618926	0.0130946	2.17165e-06	G	A	0.00163311	0.017278	0.924696	22.3405047370263
ebi-a-GCST90017108	rs2602429	T	C	-0.0746844	0.0156194	2.58297e-06	T	C	-0.0328806	0.0195726	0.0929715	22.8628885171008
ebi-a-GCST90017108	rs4242783	A	G	-0.0689292	0.0147693	2.63615e-06	A	G	0.0172893	0.0190819	0.364905	21.781443192593
ebi-a-GCST90017108	rs4936098	G	A	-0.0648843	0.0135928	1.1222e-06	G	A	-0.0319039	0.0179609	0.0756833	22.7856485006723
ebi-a-GCST90017108	rs61779207	G	A	-0.0758309	0.0167762	6.7228e-06	G	A	-0.0136361	0.0207124	0.510312	20.4317342357288
ebi-a-GCST90017108	rs74542928	T	C	0.112164	0.0236422	1.63222e-06	T	C	0.055859	0.0399155	0.161683	22.5077044444108
ebi-a-GCST90017108	rs9349825	A	G	-0.0704036	0.0147128	2.53688e-06	A	G	0.00790135	0.0218678	0.717859	22.8980801324592
ebi-a-GCST90017108	rs941682	G	A	-0.0631436	0.0143767	9.60993e-06	G	A	-0.0190225	0.0192043	0.321913	19.2903566229096
ebi-a-GCST90017109	rs1002941	A	G	-0.105025	0.0233484	8.14836e-06	A	G	0.0100954	0.0199013	0.611964	20.2335054417762
ebi-a-GCST90017109	rs11770843	C	T	0.109431	0.0234879	1.9073e-06	C	T	0.0127073	0.0183272	0.488083	21.7066276905392
ebi-a-GCST90017109	rs17114848	G	A	0.152377	0.0324332	4.05864e-06	G	A	-0.0238394	0.0286251	0.404949	22.072891958668
ebi-a-GCST90017109	rs2031282	A	G	0.122368	0.0270329	4.38258e-06	A	G	0.0416525	0.0225001	0.0641387	20.4904005478357
ebi-a-GCST90017109	rs2825714	A	G	-0.13741	0.0289246	1.72211e-06	A	G	-0.0321636	0.022886	0.159907	22.5684615824941
ebi-a-GCST90017109	rs62570196	C	T	-0.21635	0.0439866	1.07924e-06	C	T	0.0477387	0.0427398	0.26401	24.1920689275576
ebi-a-GCST90017109	rs72640280	A	G	0.220207	0.0486196	5.18036e-06	A	G	0.100527	0.0364376	0.00579989	20.5134863906867
ebi-a-GCST90017109	rs77599476	A	G	0.230292	0.0480168	1.86132e-06	A	G	0.0115728	0.0376477	0.758541	23.0023006342742
ebi-a-GCST90016924	rs262812	T	C	-0.065675	0.0142257	3.24908e-06	T	C	-0.0136481	0.0186444	0.464156	21.3134066576905
ebi-a-GCST90016924	rs2933324	G	A	0.0662557	0.0140257	2.23676e-06	G	A	0.037886	0.0204914	0.0644763	22.3150262792233
ebi-a-GCST90016924	rs45497800	T	C	-0.117863	0.0257351	5.86422e-06	T	C	0.00700292	0.0245555	0.7755	20.9750624209258
ebi-a-GCST90016924	rs6589457	G	A	-0.165911	0.0349516	2.3151e-06	G	A	0.00982724	0.0395202	0.803621	22.5328558793079
ebi-a-GCST90016924	rs6923842	T	C	-0.0796106	0.0169192	2.21304e-06	T	C	0.0139246	0.026821	0.603643	22.1402308964767
ebi-a-GCST90016924	rs74540770	G	A	-0.108969	0.0243533	7.0881e-06	G	A	0.0233102	0.0315899	0.460576	20.021208732193
ebi-a-GCST90016924	rs78702810	T	C	-0.143755	0.0323244	9.16474e-06	T	C	0.0155869	0.0280105	0.577891	19.7781184411695
ebi-a-GCST90016925	rs2889192	T	G	-0.0887537	0.0195009	3.64418e-06	T	G	0.00944045	0.0241542	0.695915	20.7139833953833
ebi-a-GCST90016925	rs34583783	G	T	0.123756	0.026427	5.47974e-06	G	T	-0.0516227	0.0360394	0.152031	21.9299074166155
ebi-a-GCST90016925	rs35011108	A	G	0.241826	0.0503796	1.82671e-06	A	G	-0.0413339	0.0344347	0.230001	23.0407469750656
ebi-a-GCST90016925	rs4073240	G	A	0.0747546	0.0164684	6.05327e-06	G	A	-0.00185959	0.017631	0.916001	20.6050195046876
ebi-a-GCST90016926	rs112135816	T	G	-0.0775052	0.0171554	5.27667e-06	T	G	-0.0311801	0.0357627	0.383284	20.4107980309219
ebi-a-GCST90016926	rs1153990	A	G	-0.058727	0.0128306	5.96788e-06	A	G	-0.00626096	0.0184378	0.734179	20.9498877459621
ebi-a-GCST90016926	rs147968	C	T	0.0489475	0.0110321	9.12704e-06	C	T	0.0117936	0.0171426	0.491472	19.685418427311
ebi-a-GCST90016926	rs28480294	C	T	0.0516967	0.0115503	6.60602e-06	C	T	0.0143535	0.0179266	0.423316	20.0326827652817
ebi-a-GCST90016926	rs4033856	T	C	-0.081834	0.0168931	1.02903e-06	T	C	0.0330098	0.0303722	0.277106	23.4665288421804
ebi-a-GCST90016926	rs62191117	A	G	0.0684302	0.0133636	2.75943e-07	A	G	0.014436	0.0211796	0.495492	26.2209657317884
ebi-a-GCST90016926	rs62395635	T	C	0.110583	0.0238514	3.34696e-06	T	C	-0.0299832	0.0359047	0.403674	21.4955708901189
ebi-a-GCST90016926	rs6969323	A	C	-0.0593564	0.0129137	3.8858e-06	A	C	0.00394046	0.020585	0.848193	21.126799933696
ebi-a-GCST90016926	rs74776516	T	G	-0.0944052	0.0213287	6.85046e-06	T	G	0.000124729	0.0339837	0.997072	19.5912912899389
ebi-a-GCST90016926	rs7638039	T	C	0.0603335	0.0127779	2.70477e-06	T	C	-0.00195203	0.0198735	0.921755	22.2945170860076
ebi-a-GCST90016926	rs9537886	A	C	-0.0570888	0.0110683	2.35109e-07	A	C	0.000145592	0.017254	0.993267	26.6036
ebi-a-GCST90016927	rs11585893	A	G	-0.0740746	0.0147633	1.79511e-06	A	G	0.0198931	0.0200312	0.320658	25.1751310509083
ebi-a-GCST90016927	rs13207588	A	G	-0.059205	0.0131195	7.48497e-06	A	G	0.0131284	0.0217283	0.545708	20.3648963097926
ebi-a-GCST90016927	rs1340391	T	C	-0.0592004	0.0132244	6.73008e-06	T	C	-0.0264623	0.0249479	0.288824	20.0399820610184
ebi-a-GCST90016927	rs17619981	T	G	0.0880978	0.0187002	2.68683e-06	T	G	-0.00232155	0.0251313	0.926399	22.1941043554338
ebi-a-GCST90016927	rs2023437	T	C	-0.0782325	0.0167634	5.01822e-06	T	C	0.00330901	0.0261099	0.899151	21.7796151526319
ebi-a-GCST90016927	rs66474973	G	T	0.0812515	0.0164479	6.80973e-07	G	T	-0.023665	0.0278513	0.395496	24.4029236338429
ebi-a-GCST90016927	rs66710942	T	C	-0.0488038	0.0107412	5.8626e-06	T	C	0.00185191	0.0171607	0.914062	20.6443717544688
ebi-a-GCST90016927	rs6795673	C	T	0.0538565	0.0105251	3.37909e-07	C	T	-0.018062	0.0171398	0.291973	26.1832643798367
ebi-a-GCST90016927	rs9507307	C	T	0.0604456	0.0129128	2.12711e-06	C	T	0.00280759	0.0199541	0.888105	21.9123288370224
ebi-a-GCST90016928	rs10872669	G	A	0.123071	0.0275665	9.49008e-06	G	A	0.00722203	0.0298738	0.808973	19.9318770998529
ebi-a-GCST90016928	rs12748533	G	T	-0.0821108	0.0172701	2.59018e-06	G	T	-0.0110617	0.0189776	0.559972	22.6053305687964
ebi-a-GCST90016928	rs17043785	T	C	-0.176187	0.0347133	5.11835e-07	T	C	0.0740136	0.0301655	0.0141439	25.7605966881653
ebi-a-GCST90016928	rs1850003	A	G	0.084048	0.0177806	2.4053e-06	A	G	-0.0239413	0.0203189	0.238688	22.3440524902293
ebi-a-GCST90016928	rs61508842	T	C	0.122574	0.0272389	7.82781e-06	T	C	0.00402749	0.0304301	0.894705	20.2496530711767
ebi-a-GCST90016928	rs738193	T	C	0.0847328	0.0165856	3.82164e-07	T	C	0.00929611	0.0179487	0.604509	26.1000140748657
ebi-a-GCST90016928	rs78609301	A	G	-0.0867065	0.0195709	7.093e-06	A	G	0.00722979	0.0186878	0.69885	19.6282561046182
ebi-a-GCST90016928	rs941000	T	C	-0.0850266	0.0163382	3.15559e-07	T	C	-0.023343	0.0178547	0.19108	27.0832769022811
ebi-a-GCST90016929	rs10831953	G	A	0.0537537	0.0123746	9.94741e-06	G	A	-0.0490219	0.0187159	0.00881211	18.8692390809939
ebi-a-GCST90016929	rs12446429	T	C	0.0810099	0.019073	8.52884e-06	T	C	-0.0286038	0.0221297	0.196167	18.0400681810318
ebi-a-GCST90016929	rs13020688	G	A	0.0584045	0.0122081	1.57373e-06	G	A	-0.0032966	0.018658	0.859756	22.8874002473984
ebi-a-GCST90016929	rs182549	T	C	-0.11707	0.0126703	5.94155e-20	T	C	0.00607092	0.0177232	0.731943	85.3723902138872
ebi-a-GCST90016929	rs4957061	T	C	0.0569873	0.0116907	1.1517e-06	T	C	-0.0129515	0.0174331	0.457528	23.7615698662145
ebi-a-GCST90016929	rs540489	T	G	-0.0632518	0.013817	5.36809e-06	T	G	-0.0230074	0.0225198	0.306944	20.9564764129666
ebi-a-GCST90016929	rs55888705	A	G	0.053673	0.0120586	8.66204e-06	A	G	0.0114434	0.0190031	0.547051	19.8115275325358
ebi-a-GCST90016929	rs6899771	A	G	-0.0914312	0.0202604	7.27998e-06	A	G	-0.0304123	0.0284786	0.285566	20.3653936337034
ebi-a-GCST90016929	rs7174549	T	C	-0.0551726	0.0124655	6.86784e-06	T	C	-0.00860341	0.0178765	0.630324	19.5896869061872
ebi-a-GCST90016929	rs7322849	T	C	0.110676	0.0200996	1.74032e-08	T	C	0.0172706	0.0299221	0.563815	30.3202012821103
ebi-a-GCST90016929	rs857444	C	T	0.0553965	0.0120669	3.8249e-06	C	T	0.0177999	0.0177504	0.315961	21.0752738050172
ebi-a-GCST90016931	rs10875374	T	C	0.0536759	0.0119436	8.09823e-06	T	C	0.00738359	0.017121	0.66628	20.1970606672717
ebi-a-GCST90016931	rs12186080	G	A	0.0748236	0.016246	5.33962e-06	G	A	0.0154535	0.0230501	0.502584	21.2121310470136
ebi-a-GCST90016931	rs12341505	G	A	0.0814503	0.0179338	4.54485e-06	G	A	-0.010499	0.0293118	0.720205	20.6272215025129
ebi-a-GCST90016931	rs2795528	G	A	-0.180969	0.0390911	3.80627e-06	G	A	0.0181272	0.0371617	0.625697	21.4315010756925
ebi-a-GCST90016931	rs2817172	C	T	0.0563367	0.012392	5.27024e-06	C	T	-0.00889645	0.0174614	0.610406	20.6680735557151
ebi-a-GCST90016931	rs4723021	T	C	-0.106376	0.0241944	7.42147e-06	T	C	0.00350495	0.0340935	0.918118	19.3311458977518
ebi-a-GCST90016931	rs550843	T	C	-0.0734787	0.0168383	7.0912e-06	T	C	0.00512416	0.0192013	0.789572	19.0426086594604
ebi-a-GCST90016931	rs56188186	A	G	0.0967773	0.0217471	8.24442e-06	A	G	-0.0331829	0.0401555	0.4086	19.8036070366375
ebi-a-GCST90016931	rs62397761	A	G	0.0615805	0.0136198	9.07716e-06	A	G	-0.00462734	0.0183075	0.800457	20.4430156534377
ebi-a-GCST90016931	rs881532	G	A	0.0533035	0.0119011	7.8966e-06	G	A	-0.0149925	0.017124	0.381287	20.0602917134382
ebi-a-GCST90016932	rs10517600	G	T	-0.0626993	0.0139364	6.82763e-06	G	T	0.0119927	0.017645	0.496714	20.240637114778
ebi-a-GCST90016932	rs10904722	C	T	-0.0672314	0.0147123	5.04836e-06	C	T	0.0103524	0.0200758	0.60609	20.8825324875908
ebi-a-GCST90016932	rs118104867	C	T	0.214464	0.0455098	3.43598e-06	C	T	0.0125196	0.0339749	0.712503	22.2074631313004
ebi-a-GCST90016932	rs13409132	A	G	-0.165419	0.0352154	4.3723e-06	A	G	0.0404608	0.046254	0.381709	22.0650812319029
ebi-a-GCST90016932	rs17121075	G	A	0.0769254	0.0172234	7.91425e-06	G	A	-0.00275836	0.0208883	0.894942	19.9481098292484
ebi-a-GCST90016932	rs2191834	T	G	-0.0746375	0.0159136	2.50196e-06	T	G	-0.0152732	0.0200275	0.445696	21.997700928988
ebi-a-GCST90016932	rs28691777	C	T	0.137134	0.0266996	6.95697e-07	C	T	-0.0887947	0.0419224	0.0341688	26.3803636414405
ebi-a-GCST90016932	rs34088226	A	G	-0.117807	0.026924	7.66214e-06	A	G	-0.0309882	0.0368027	0.399783	19.1453376284734
ebi-a-GCST90016932	rs55682560	C	T	-0.131519	0.0261319	4.97038e-07	C	T	-0.0444528	0.0316578	0.16027	25.3299901527373
ebi-a-GCST90016932	rs6588624	A	G	0.0662317	0.0138147	1.79287e-06	A	G	0.00271449	0.0171534	0.874262	22.9852318302514
ebi-a-GCST90016932	rs66714985	A	C	0.116908	0.0252447	4.85333e-06	A	C	0.028997	0.0283341	0.30612	21.4460855310214
ebi-a-GCST90016932	rs7226487	A	G	-0.0643682	0.0138701	3.58286e-06	A	G	0.0102666	0.0171142	0.548581	21.536917517724
ebi-a-GCST90016932	rs7538034	T	G	-0.078598	0.0165982	2.36706e-06	T	G	-0.00950405	0.0233773	0.684339	22.4233762240943
ebi-a-GCST90016932	rs7725895	A	G	-0.116224	0.0240367	3.94357e-06	A	G	-0.00548278	0.0262974	0.834845	23.3798623617374
ebi-a-GCST90016932	rs989682	A	G	0.070194	0.0155364	6.84715e-06	A	G	0.0140478	0.0202445	0.487742	20.4126408579532
ebi-a-GCST90016933	rs11073596	G	T	-0.0510212	0.0114339	8.14442e-06	G	T	0.00833639	0.0177406	0.638424	19.9118933968046
ebi-a-GCST90016933	rs11250875	T	C	0.06075	0.0130939	4.82848e-06	T	C	0.0240455	0.0208449	0.248686	21.5255632804456
ebi-a-GCST90016933	rs11656361	A	C	0.0773006	0.017553	8.0201e-06	A	C	-0.0334062	0.0221936	0.132267	19.3938049793473
ebi-a-GCST90016933	rs12974142	G	A	0.0789796	0.0177205	8.51236e-06	G	A	-0.00370893	0.0334609	0.91174	19.8645127237222
ebi-a-GCST90016933	rs13307134	T	C	-0.0565686	0.0126265	7.79938e-06	T	C	-0.0373134	0.0230513	0.10551	20.0717341052484
ebi-a-GCST90016933	rs1397793	A	G	0.0498855	0.0112446	9.77372e-06	A	G	-0.00355534	0.0188105	0.850086	19.6816106827234
ebi-a-GCST90016933	rs1816223	G	A	0.0586265	0.0129006	4.84117e-06	G	A	0.0135766	0.0213456	0.524752	20.6522853040002
ebi-a-GCST90016933	rs240104	T	C	-0.0603429	0.0126849	1.51604e-06	T	C	-0.0109	0.0190869	0.567951	22.629672050572
ebi-a-GCST90016933	rs2442778	A	G	0.116408	0.0258545	9.02693e-06	A	G	-0.00348548	0.0386889	0.928216	20.2718492833738
ebi-a-GCST90016933	rs3025411	A	G	0.0926543	0.0209468	8.26913e-06	A	G	-0.0486765	0.027887	0.0809003	19.5657178521122
ebi-a-GCST90016933	rs34739816	G	T	0.0965017	0.0207666	3.88356e-06	G	T	-0.0926454	0.0365443	0.0112398	21.5943001051467
ebi-a-GCST90016933	rs67561917	A	G	-0.0714367	0.0154113	5.39126e-06	A	G	0.0253648	0.0222546	0.254388	21.4864278417187
ebi-a-GCST90016933	rs719099	A	G	0.0778402	0.0155815	5.43313e-07	A	G	0.0432829	0.0290579	0.136346	24.9568264084859
ebi-a-GCST90016933	rs8010111	A	G	0.103377	0.0229286	6.8962e-06	A	G	-0.0144022	0.0312497	0.644889	20.3279120842473
ebi-a-GCST90016934	rs112893842	T	C	0.110761	0.0232545	2.7503e-06	T	C	0.00518624	0.0298421	0.862031	22.6860938309122
ebi-a-GCST90016934	rs1582238	C	T	-0.0801923	0.0167061	1.692e-06	C	T	0.0177489	0.0178759	0.320761	23.0417354466891
ebi-a-GCST90016934	rs17051335	C	T	-0.134314	0.0292201	4.58121e-06	C	T	-0.00689482	0.0283137	0.807606	21.129011049608
ebi-a-GCST90016934	rs1908593	T	C	0.070223	0.0156601	7.85905e-06	T	C	-0.00631319	0.0173808	0.716435	20.1080379456493
ebi-a-GCST90016934	rs4344384	T	G	-0.0708803	0.0156121	5.86017e-06	T	G	-0.000619776	0.0171287	0.971136	20.6123944734866
ebi-a-GCST90016934	rs4677103	A	G	0.0977203	0.0197033	9.42193e-07	A	G	-0.0302995	0.0225587	0.179226	24.5975381800836
ebi-a-GCST90016934	rs540220	C	T	0.123954	0.0289814	9.48135e-06	C	T	0.0260564	0.0301084	0.386808	18.2928919848565
ebi-a-GCST90016934	rs55658617	T	C	0.177314	0.0361844	1.40608e-06	T	C	0.10352	0.0459253	0.0241897	24.0128276000755
ebi-a-GCST90016934	rs72731813	C	T	-0.149751	0.0293415	2.75778e-07	C	T	-0.0243751	0.039877	0.54103	26.0480272830614
ebi-a-GCST90016934	rs9608282	T	G	0.139014	0.0299429	4.60829e-06	T	G	-0.0407364	0.0476213	0.392317	21.5540735297735
ebi-a-GCST90016934	rs9725395	A	G	-0.138357	0.0295185	3.41374e-06	A	G	-0.0386647	0.0270731	0.153246	21.9691727411705
ebi-a-GCST90016935	rs112381107	C	T	0.211435	0.0456962	2.81877e-06	C	T	-0.00174416	0.0359325	0.961286	21.4088622123542
ebi-a-GCST90016935	rs11599763	C	T	0.0555931	0.0117493	2.49701e-06	C	T	0.0327127	0.0175115	0.0617533	22.3881288645334
ebi-a-GCST90016935	rs17791387	A	G	-0.0729251	0.0154381	2.09677e-06	A	G	-0.00557117	0.0291687	0.848527	22.3134316656202
ebi-a-GCST90016935	rs2692012	G	A	-0.114231	0.0253568	1.5639e-06	G	A	0.0143239	0.0375952	0.7032	20.2945332279917
ebi-a-GCST90016935	rs2838334	G	A	0.0571419	0.012423	3.82375e-06	G	A	-0.0104279	0.0179923	0.5622	21.1571119072963
ebi-a-GCST90016935	rs3935584	C	T	-0.0525838	0.0115757	6.78141e-06	C	T	-0.0220492	0.0172273	0.200582	20.6352345225535
ebi-a-GCST90016935	rs4506934	C	T	-0.0943381	0.020138	3.16046e-06	C	T	0.000532733	0.0266707	0.984064	21.9453027847301
ebi-a-GCST90016935	rs6058181	C	T	0.0834742	0.0166111	2.69911e-07	C	T	0.028468	0.0232731	0.221249	25.2526957135687
ebi-a-GCST90016935	rs72647048	T	C	-0.0770089	0.017089	9.60882e-06	T	C	0.0108655	0.0270502	0.68792	20.3071295926955
ebi-a-GCST90016935	rs9928243	C	A	-0.0541732	0.0117819	4.48477e-06	C	A	-0.00356683	0.0171798	0.835528	21.1416225763627
ebi-a-GCST90016936	rs11026530	T	C	0.0822408	0.0186379	9.42692e-06	T	C	0.00606374	0.0239589	0.800199	19.4706611200363
ebi-a-GCST90016936	rs2374342	C	A	0.0582927	0.0126195	4.51617e-06	C	A	-0.0228324	0.0173552	0.188311	21.3375251941022
ebi-a-GCST90016936	rs35673018	G	A	0.0899642	0.0202934	7.63115e-06	G	A	0.0263064	0.0299287	0.379418	19.6530434008666
ebi-a-GCST90016936	rs504442	T	G	0.084159	0.0189479	5.17095e-06	T	G	-0.0109581	0.028022	0.695758	19.727814010533
ebi-a-GCST90016936	rs62210023	A	G	0.0606754	0.0130125	3.13163e-06	A	G	-0.0131832	0.0180044	0.464033	21.7422162583122
ebi-a-GCST90016936	rs78143293	A	G	-0.0848521	0.0170415	1.19564e-06	A	G	0.0316823	0.0262822	0.228024	24.7918852129764
ebi-a-GCST90016936	rs79757635	C	A	0.0758597	0.0171286	9.31859e-06	C	A	0.0377387	0.0253033	0.135843	19.614557127149
ebi-a-GCST90016937	rs1074800	G	A	-0.0492438	0.010887	6.14582e-06	G	A	0.000981954	0.017389	0.954968	20.4591069080774
ebi-a-GCST90016937	rs10781552	C	T	-0.0552212	0.0116074	2.33115e-06	C	T	-0.0217785	0.0190487	0.25291	22.6329820132719
ebi-a-GCST90016937	rs17530232	A	G	0.10305	0.0224648	2.79126e-06	A	G	-0.0640976	0.0382453	0.0937454	21.0421871651516
ebi-a-GCST90016937	rs1884466	C	T	-0.0475363	0.0106939	9.52708e-06	C	T	0.0111624	0.0171915	0.516147	19.7596165847116
ebi-a-GCST90016937	rs2300774	A	G	-0.0524152	0.0106784	8.95468e-07	A	G	-0.00635566	0.0172048	0.711821	24.0936237800242
ebi-a-GCST90016937	rs290833	T	G	-0.0497374	0.0111376	8.02897e-06	T	G	-0.000626985	0.0171925	0.970909	19.9426526549085
ebi-a-GCST90016937	rs35161940	T	C	-0.0806041	0.0167641	1.8451e-06	T	C	-0.0125184	0.0277604	0.652031	23.1181874443086
ebi-a-GCST90016937	rs4078432	T	C	0.0608929	0.0133764	4.23107e-06	T	C	-0.00975456	0.0227701	0.668364	20.7231046876949
ebi-a-GCST90016937	rs56970041	T	G	0.0724145	0.0164471	5.40344e-06	T	G	-0.0267849	0.0357084	0.453195	19.3852946598171
ebi-a-GCST90016937	rs62504403	C	T	0.0681159	0.0127883	1.12264e-07	C	T	0.0367124	0.0215781	0.088873	28.3707859310008
ebi-a-GCST90016937	rs7234058	T	C	-0.0945759	0.0194091	9.12347e-07	T	C	-0.0306489	0.0299266	0.305771	23.7437969889078
ebi-a-GCST90016937	rs7826267	G	T	0.0839071	0.0199131	9.28453e-06	G	T	0.00907925	0.0348556	0.794492	17.7549589731877
ebi-a-GCST90016937	rs8003149	C	T	0.0538798	0.0116888	4.08479e-06	C	T	0.0104333	0.0181781	0.566001	21.2477082482664
ebi-a-GCST90016938	rs10759623	C	T	-0.162115	0.032151	5.78309e-07	C	T	-0.0183428	0.0206036	0.373321	25.4247932735285
ebi-a-GCST90016938	rs11547158	A	G	-0.177599	0.0372795	2.70222e-06	A	G	0.0465708	0.0251334	0.0638896	22.6955584966473
ebi-a-GCST90016938	rs17379710	T	C	-0.116383	0.0252125	3.97109e-06	T	C	-0.0170644	0.0173633	0.325713	21.3082249588463
ebi-a-GCST90016938	rs2155352	A	G	-0.150538	0.0302319	6.63437e-07	A	G	-0.0102228	0.020186	0.612555	24.7948450691114
ebi-a-GCST90016938	rs2156611	T	C	-0.112486	0.0251099	9.42671e-06	T	C	-0.0041021	0.0170952	0.810364	20.068133471135
ebi-a-GCST90016938	rs3733511	A	G	0.128253	0.0274718	3.38556e-06	A	G	-0.015131	0.0186759	0.417831	21.7951987170861
ebi-a-GCST90016938	rs488164	G	T	-0.117998	0.025516	4.79789e-06	G	T	-0.0168325	0.0179104	0.347311	21.3857312918395
ebi-a-GCST90016938	rs697771	A	G	-0.117677	0.0251491	3.19374e-06	A	G	0.0222355	0.0172093	0.196334	21.8946637988301
ebi-a-GCST90016939	rs10404377	A	C	0.0503183	0.011165	6.99021e-06	A	C	0.00153168	0.0175603	0.930493	20.3111477484759
ebi-a-GCST90016939	rs118170811	A	G	0.151619	0.0317112	1.80356e-06	A	G	0.0105471	0.0493104	0.830632	22.8602987913487
ebi-a-GCST90016939	rs12904405	A	G	-0.0851896	0.0192688	7.67414e-06	A	G	0.0410934	0.0292795	0.160472	19.5462666942667
ebi-a-GCST90016939	rs3098182	T	G	-0.0508511	0.011014	4.04027e-06	T	G	0.0269608	0.0171438	0.115806	21.3162379499074
ebi-a-GCST90016939	rs4293737	A	G	-0.112091	0.0271305	8.38475e-06	A	G	0.012257	0.0212085	0.563313	17.0697001410768
ebi-a-GCST90016939	rs482905	G	T	0.0596528	0.012717	3.72349e-06	G	T	-0.0174427	0.0197947	0.378221	22.0035282121541
ebi-a-GCST90016939	rs6501525	A	G	0.0561559	0.0115587	1.23726e-06	A	G	-0.0180621	0.0181164	0.318763	23.6033040030766
ebi-a-GCST90016939	rs66753613	G	A	0.0651136	0.0144251	8.08295e-06	G	A	0.0253613	0.0222437	0.254221	20.3753815223332
ebi-a-GCST90016939	rs6797051	C	T	-0.0805985	0.0171364	4.89283e-06	C	T	0.049456	0.0290864	0.0890718	22.1215083915385
ebi-a-GCST90016939	rs7514702	T	C	-0.0663236	0.0141626	3.91643e-06	T	C	-0.00228045	0.0239769	0.924227	21.9305843623394
ebi-a-GCST90016940	rs10402491	C	T	0.0661701	0.014851	7.58351e-06	C	T	0.0303279	0.0229865	0.187042	19.8523619993708
ebi-a-GCST90016940	rs11139361	C	T	-0.0494463	0.0110503	4.26265e-06	C	T	0.0277761	0.018299	0.129039	20.0225534477886
ebi-a-GCST90016940	rs112040820	A	G	0.0549584	0.0117086	2.41835e-06	A	G	-0.00519661	0.0195981	0.790888	22.0322181129673
ebi-a-GCST90016940	rs11841382	G	T	-0.0718128	0.017462	9.57767e-06	G	T	0.00848542	0.0310564	0.784679	16.9128093327539
ebi-a-GCST90016940	rs11979110	T	C	-0.0500924	0.0105069	1.81844e-06	T	C	0.0309412	0.0171562	0.0713099	22.7297407361848
ebi-a-GCST90016940	rs1205443	A	G	0.0501415	0.0112157	7.28836e-06	A	G	-0.00195691	0.0180122	0.913485	19.9867359726768
ebi-a-GCST90016940	rs12760724	A	C	-0.0484566	0.0107934	7.26742e-06	A	C	0.0148602	0.0182554	0.415635	20.1553030315087
ebi-a-GCST90016940	rs13005175	G	A	-0.0993483	0.0218395	8.37067e-06	G	A	-0.0126108	0.0417438	0.762576	20.6935736746888
ebi-a-GCST90016940	rs2159863	A	G	-0.0585831	0.0128742	3.69556e-06	A	G	-0.0166121	0.022309	0.456493	20.7063807336475
ebi-a-GCST90016940	rs2910921	C	T	-0.160302	0.035832	8.41977e-06	C	T	0.0363923	0.0511736	0.47699	20.0140869772266
ebi-a-GCST90016940	rs3127230	C	T	-0.0503537	0.0112201	6.20326e-06	C	T	-0.00795205	0.0186148	0.66924	20.1404570103605
ebi-a-GCST90016940	rs35524804	T	C	-0.0607481	0.0125216	2.44997e-06	T	C	-0.00870447	0.0208604	0.676479	23.5367094350586
ebi-a-GCST90016940	rs7359994	C	T	0.0503142	0.0112482	5.35895e-06	C	T	-0.0391487	0.0174472	0.0248428	20.0085254486364
ebi-a-GCST90016940	rs79086868	T	C	0.0776723	0.0164472	3.01426e-06	T	C	0.006933	0.0285229	0.807952	22.302234806814
ebi-a-GCST90016940	rs959845	T	C	0.0493666	0.0107801	5.16952e-06	T	C	0.0191896	0.0175619	0.274531	20.9710828278826
ebi-a-GCST90016940	rs9929145	G	A	-0.125721	0.0245233	2.83596e-07	G	A	-0.00748601	0.0396026	0.850071	26.2819649369688
ebi-a-GCST90016941	rs1530559	G	A	0.0772453	0.0176921	9.6525e-06	G	A	-0.0134241	0.0172427	0.436253	19.0627414493218
ebi-a-GCST90016941	rs16861661	G	A	-0.193287	0.0379293	2.70128e-07	G	A	0.0398411	0.0348044	0.252328	25.9690244635307
ebi-a-GCST90016941	rs62314653	C	A	0.177082	0.0392269	6.59189e-06	C	A	0.0225822	0.0364274	0.535308	20.3789057167714
ebi-a-GCST90016941	rs74599091	A	G	0.191613	0.0425039	7.6952e-06	A	G	-0.00410564	0.0631766	0.948185	20.3232134613821
ebi-a-GCST90016941	rs768253	T	G	-0.0792344	0.0170604	3.60761e-06	T	G	-0.0108356	0.0172305	0.529439	21.5699494963575
ebi-a-GCST90016941	rs77478751	A	G	-0.219178	0.0473566	5.9595e-06	A	G	-0.0112544	0.0267553	0.674017	21.4206621069529
ebi-a-GCST90016941	rs921925	A	C	0.0999419	0.0201687	5.77192e-07	A	C	-0.000903498	0.0209182	0.965549	24.5549690442314
ebi-a-GCST90016941	rs9345899	A	G	-0.124042	0.0278946	9.44583e-06	A	G	-0.00716084	0.0278965	0.797416	19.7741235676571
ebi-a-GCST90016942	rs10202904	G	T	0.121754	0.0235357	3.01432e-07	G	T	-0.000952863	0.0174571	0.956471	26.7616099651159
ebi-a-GCST90016942	rs10424197	A	G	0.111274	0.0247517	9.27897e-06	A	G	-0.00347334	0.0197395	0.860326	20.2105128912263
ebi-a-GCST90016942	rs4257531	G	A	0.164498	0.0364959	7.44338e-06	G	A	0.00669392	0.0280246	0.811215	20.3157606828031
ebi-a-GCST90016942	rs56131665	G	A	0.178661	0.039298	6.17988e-06	G	A	0.0856359	0.0256395	0.000837799	20.6689599795615
ebi-a-GCST90016942	rs6508769	C	T	-0.153519	0.0344519	8.22527e-06	C	T	-0.0606757	0.024186	0.0121174	19.8562809764693
ebi-a-GCST90016942	rs6776814	T	C	-0.199566	0.0411825	1.63061e-06	T	C	-0.0227809	0.0608966	0.708337	23.4826816803019
ebi-a-GCST90016942	rs73068003	G	T	-0.15814	0.0351803	8.44578e-06	G	T	0.0106264	0.0289354	0.713434	20.2061881104299
ebi-a-GCST90016942	rs73457410	A	G	0.21534	0.0436695	1.40854e-06	A	G	0.0524745	0.0349527	0.133277	24.3160472470105
ebi-a-GCST90016942	rs75208022	C	T	-0.227245	0.048763	5.92107e-06	C	T	-0.00105328	0.0292775	0.971302	21.7174004679726
ebi-a-GCST90016942	rs894996	C	A	0.216999	0.0449076	1.87556e-06	C	A	-0.00229671	0.0333552	0.945104	23.3494026081451
ebi-a-GCST90016943	rs111966731	T	C	0.204031	0.0445746	4.56321e-06	T	C	-0.0471454	0.0305434	0.122696	20.9516102717829
ebi-a-GCST90016943	rs11246212	C	T	-0.13607	0.0291797	4.50837e-06	C	T	-0.0182301	0.0247075	0.460613	21.7451858836028
ebi-a-GCST90016943	rs12002250	A	C	0.196145	0.044523	5.53197e-06	A	C	-0.00851141	0.0427537	0.8422	19.4082172136936
ebi-a-GCST90016943	rs1569853	T	C	-0.140043	0.0281704	7.45178e-07	T	C	-0.04211	0.0262405	0.108544	24.7136438578238
ebi-a-GCST90016943	rs17138946	G	T	-0.189444	0.0430248	8.09003e-06	G	T	-0.0198633	0.0340476	0.559625	19.3875972657673
ebi-a-GCST90016943	rs36057338	G	T	0.181604	0.0398742	6.25792e-06	G	T	0.0555037	0.047643	0.244023	20.7427748967958
ebi-a-GCST90016943	rs4428215	G	A	0.12561	0.0230053	4.87933e-08	G	A	-0.0367823	0.0196615	0.0613762	29.8121041050986
ebi-a-GCST90016943	rs561239	A	G	0.105525	0.0236769	7.19383e-06	A	G	0.0128639	0.0211686	0.543395	19.8637409068664
ebi-a-GCST90016943	rs6000536	C	T	-0.118383	0.0241355	7.3872e-07	C	T	-0.0209291	0.0229496	0.361791	24.058363498674
ebi-a-GCST90016943	rs62435498	C	A	0.181521	0.0400608	7.4583e-06	C	A	0.0325771	0.02827	0.249175	20.5312085912034
ebi-a-GCST90016943	rs736744	T	C	-0.105642	0.0200648	1.49417e-07	T	C	-0.0273586	0.0172878	0.113526	27.7206595358124
ebi-a-GCST90016943	rs7993559	A	C	-0.0921059	0.0201114	5.03733e-06	A	C	-0.000109908	0.0173781	0.994954	20.974436089209
ebi-a-GCST90016943	rs80330081	A	C	-0.18756	0.0423688	6.64003e-06	A	C	-0.00124454	0.0281223	0.964702	19.5969335765288
ebi-a-GCST90016943	rs934049	G	A	0.109751	0.0238636	4.21143e-06	G	A	-0.00184757	0.0211044	0.930239	21.1516889102554
ebi-a-GCST90016944	rs10965428	C	A	-0.119902	0.0258219	4.29151e-06	C	A	0.0127201	0.0373769	0.733616	21.5613755875244
ebi-a-GCST90016944	rs111582866	G	A	-0.113957	0.0256403	7.06627e-06	G	A	0.044062	0.0303986	0.147206	19.7531249393805
ebi-a-GCST90016944	rs12050685	A	G	-0.0670948	0.015239	9.18523e-06	A	G	-0.00314417	0.0190283	0.868758	19.3849545550711
ebi-a-GCST90016944	rs16970009	A	G	0.187381	0.0429572	7.31526e-06	A	G	-0.0720253	0.0612464	0.239598	19.0273879477706
ebi-a-GCST90016944	rs35510	A	G	0.122729	0.0264958	4.01578e-06	A	G	0.0313978	0.0421195	0.456002	21.4555828768557
ebi-a-GCST90016944	rs4822728	T	C	0.0685479	0.0149032	4.71846e-06	T	C	-0.000325371	0.0170953	0.984815	21.1557901068876
ebi-a-GCST90016944	rs6972479	A	G	-0.0781862	0.0175366	7.74819e-06	A	G	0.0129535	0.0212261	0.541686	19.8778505024423
ebi-a-GCST90016944	rs72756943	G	A	0.13988	0.0303029	3.3522e-06	G	A	-0.0108289	0.0344031	0.752939	21.3080085300794
ebi-a-GCST90016944	rs73139353	A	C	-0.222573	0.0484634	8.71325e-06	A	C	0.000409591	0.0305676	0.989309	21.0919727055101
ebi-a-GCST90016944	rs76022354	C	T	0.24289	0.0500406	1.82856e-06	C	T	-0.0157895	0.0393346	0.688115	23.5599439569063
ebi-a-GCST90016944	rs78909003	T	C	-0.241159	0.0498372	2.04894e-06	T	C	-0.0121891	0.0377686	0.746897	23.4152974915456
ebi-a-GCST90016944	rs9382510	C	T	-0.0881865	0.0169965	2.476e-07	C	T	0.00749445	0.0195871	0.702	26.9206297834482
ebi-a-GCST90016944	rs9895850	T	C	-0.176406	0.041017	9.0826e-06	T	C	0.0135376	0.0417615	0.745815	18.4968987587903
ebi-a-GCST90016944	rs9938097	C	T	0.0710386	0.0158024	8.22602e-06	C	T	-0.0247373	0.0176444	0.160917	20.2089005389355
ebi-a-GCST90016945	rs117452796	A	G	-0.257982	0.0549569	3.15297e-06	A	G	0.0232789	0.0493275	0.63698	22.0360808094789
ebi-a-GCST90016945	rs12144792	C	T	0.064399	0.0141246	5.82237e-06	C	T	-0.00511475	0.0176679	0.772204	20.787675643994
ebi-a-GCST90016945	rs12634826	T	G	-0.0739885	0.0150931	1.01109e-06	T	G	0.0250459	0.0178541	0.160672	24.0309835730531
ebi-a-GCST90016945	rs12992764	T	G	0.0684213	0.0141137	1.46157e-06	T	G	-0.00946275	0.0174389	0.587391	23.5017866424637
ebi-a-GCST90016945	rs150600492	A	C	0.135774	0.0289757	2.31308e-06	A	C	0.00652617	0.0370224	0.860077	21.9566132718011
ebi-a-GCST90016945	rs35703006	G	T	0.0812655	0.0164355	4.94778e-07	G	T	0.0314381	0.0198663	0.113539	24.4481826870426
ebi-a-GCST90016945	rs4990837	G	A	-0.0910387	0.0185869	1.74193e-06	G	A	-0.00903212	0.0216865	0.677055	23.9904376250273
ebi-a-GCST90016945	rs75430375	C	T	-0.147941	0.0317498	3.40847e-06	C	T	0.0505057	0.0411052	0.219187	21.7117641213078
ebi-a-GCST90016945	rs75898026	A	G	-0.0821779	0.0173541	2.02209e-06	A	G	-0.00853389	0.0211833	0.687053	22.4236283396255
ebi-a-GCST90016946	rs10805326	A	G	-0.0566637	0.012276	4.03395e-06	A	G	0.0338885	0.0187745	0.0710706	21.3057143190729
ebi-a-GCST90016946	rs117020988	C	T	0.182411	0.0372126	1.02795e-06	C	T	0.0169764	0.0315978	0.591085	24.0282432000597
ebi-a-GCST90016946	rs12377846	C	A	-0.252	0.0511627	7.26256e-07	C	A	0.00482919	0.0512539	0.924934	24.2601884926582
ebi-a-GCST90016946	rs12986312	T	G	0.0571818	0.0125947	5.76713e-06	T	G	-0.0225946	0.0186784	0.226407	20.6129424087337
ebi-a-GCST90016946	rs1467258	G	A	0.072584	0.0162321	7.89805e-06	G	A	0.00718026	0.0221288	0.745578	19.995504981826
ebi-a-GCST90016946	rs1520207	T	C	-0.0525658	0.0112476	3.16548e-06	T	C	0.0208902	0.0171721	0.223788	21.8417197566305
ebi-a-GCST90016946	rs4692811	C	T	0.0642075	0.0126913	4.21124e-07	C	T	-0.0368239	0.0180894	0.041785	25.5952455596108
ebi-a-GCST90016946	rs59865771	C	T	-0.0573764	0.0127192	7.69024e-06	C	T	-0.00135398	0.0180697	0.94027	20.3491839877838
ebi-a-GCST90016946	rs61841503	G	A	0.0919658	0.0161331	9.80122e-09	G	A	0.0302865	0.0254367	0.233787	32.4950384086811
ebi-a-GCST90016946	rs6721459	G	A	-0.0509823	0.0111975	5.07762e-06	G	A	0.018405	0.0174173	0.290644	20.7298760904763
ebi-a-GCST90016946	rs76982728	T	C	0.124203	0.0266923	3.24056e-06	T	C	0.0807055	0.0601053	0.179358	21.6517087838066
ebi-a-GCST90016946	rs77540684	T	G	0.106725	0.0245638	8.13711e-06	T	G	-0.0241848	0.0291392	0.406552	18.8773584139468
ebi-a-GCST90016946	rs9573937	A	G	-0.0693637	0.0142907	1.70589e-06	A	G	0.000711746	0.0231152	0.975436	23.5590350247197
ebi-a-GCST90016947	rs10762312	A	G	0.052368	0.0118814	8.70362e-06	A	G	0.0267234	0.0184752	0.148052	19.426597481445
ebi-a-GCST90016947	rs10858364	G	T	0.055316	0.012085	4.31062e-06	G	T	-0.00372821	0.0201312	0.853076	20.9511673775383
ebi-a-GCST90016947	rs17065783	A	G	-0.059133	0.0122235	1.79349e-06	A	G	0.0142882	0.0234182	0.541774	23.4028458276058
ebi-a-GCST90016947	rs1980561	A	G	-0.0485289	0.0109284	8.9454e-06	A	G	0.0093558	0.0171628	0.585671	19.7191290578819
ebi-a-GCST90016947	rs35233670	T	C	-0.0473576	0.010602	7.90988e-06	T	C	-0.0403623	0.017115	0.0183586	19.9527963633233
ebi-a-GCST90016947	rs35961441	A	C	0.0915257	0.0207306	8.37394e-06	A	C	-0.0246225	0.0443063	0.578393	19.4922680200039
ebi-a-GCST90016947	rs6953849	A	G	0.0718149	0.0150724	2.44478e-06	A	G	-0.00135863	0.022331	0.951486	22.7020093300476
ebi-a-GCST90016947	rs7330827	T	C	-0.103842	0.0237355	8.04896e-06	T	C	-0.0149162	0.0362973	0.681113	19.1403254761987
ebi-a-GCST90016947	rs864093	A	C	-0.0527939	0.0117499	9.59798e-06	A	C	0.0179293	0.0210314	0.393936	20.1882721191315
ebi-a-GCST90016948	rs12057990	C	T	0.0589878	0.0132268	8.9747e-06	C	T	0.00326251	0.019154	0.86475	19.8890859596232
ebi-a-GCST90016948	rs12118202	T	C	-0.0751986	0.0147265	5.5423e-07	T	C	-0.0381489	0.0222033	0.085767	26.0747664418549
ebi-a-GCST90016948	rs13069367	A	C	-0.0539768	0.0119687	7.39486e-06	A	C	-0.0110203	0.0174839	0.528491	20.3385648797852
ebi-a-GCST90016948	rs148376875	T	G	0.084515	0.0179163	2.08027e-06	T	G	0.00984701	0.0238419	0.679596	22.2520967644408
ebi-a-GCST90016948	rs2206482	T	G	-0.0569105	0.0117486	1.30377e-06	T	G	0.0191075	0.0175246	0.275569	23.4645682104378
ebi-a-GCST90016948	rs2278540	G	A	0.0554249	0.0123265	8.43587e-06	G	A	0.00920738	0.0177906	0.604777	20.2176314905782
ebi-a-GCST90016948	rs34660375	A	G	-0.0805894	0.0178291	7.40321e-06	A	G	0.00801022	0.0242215	0.740867	20.4313471546918
ebi-a-GCST90016948	rs3758087	C	T	-0.0564199	0.0124655	8.60578e-06	C	T	-0.0200824	0.0191296	0.293808	20.4854363009859
ebi-a-GCST90016948	rs3860225	A	G	0.083936	0.0167936	5.4968e-07	A	G	0.00632974	0.0299815	0.832792	24.980948752835
ebi-a-GCST90016948	rs4493272	T	C	-0.0604992	0.0118027	3.02315e-07	T	C	0.00049081	0.0171668	0.977191	26.2746250358424
ebi-a-GCST90016948	rs4685827	T	C	-0.0679529	0.0145407	2.77192e-06	T	C	-0.00337075	0.0200424	0.866441	21.8396343441508
ebi-a-GCST90016948	rs7252711	G	A	0.0740876	0.0161926	5.56583e-06	G	A	-0.00573085	0.027551	0.835222	20.9342727047055
ebi-a-GCST90016948	rs7975087	C	A	-0.0601448	0.0135454	7.59451e-06	C	A	-0.0112175	0.0227379	0.621773	19.7157136243565
ebi-a-GCST90016948	rs912860	A	G	0.229046	0.0483124	9.29929e-07	A	G	0.0123567	0.055777	0.824674	22.4764748613819
ebi-a-GCST90016948	rs9586501	G	A	0.0592681	0.0127329	2.58988e-06	G	A	0.0181792	0.0194647	0.350326	21.6664297659591
ebi-a-GCST90016948	rs9958960	G	A	-0.0914807	0.0173611	1.06324e-07	G	A	-0.0309692	0.0237222	0.191724	27.7654349390338
ebi-a-GCST90016949	rs1035406	G	A	-0.11354	0.0250863	5.84454e-06	G	A	0.00845029	0.0266988	0.751619	20.4844617370938
ebi-a-GCST90016949	rs11591293	G	T	0.0743184	0.0158724	2.67147e-06	G	T	-0.00645761	0.017278	0.708593	21.9233795735552
ebi-a-GCST90016949	rs13336560	C	T	-0.0701719	0.0158061	9.17339e-06	C	T	0.0204772	0.0174117	0.239571	19.7095641749189
ebi-a-GCST90016949	rs1549633	A	C	0.0999312	0.0218634	4.70392e-06	A	C	-0.029436	0.0268745	0.27338	20.8913643932266
ebi-a-GCST90016949	rs1923415	A	G	-0.0999238	0.0227326	9.63696e-06	A	G	0.00774277	0.0300388	0.796593	19.3214476450266
ebi-a-GCST90016949	rs3754624	C	T	0.0971389	0.0200064	1.71479e-06	C	T	-0.0031766	0.0223765	0.88711	23.5748244313269
ebi-a-GCST90016949	rs4278423	T	C	0.107529	0.0235725	3.12018e-06	T	C	0.081859	0.0350604	0.0195542	20.8084592874853
ebi-a-GCST90016949	rs55876211	C	T	-0.0911851	0.0196395	2.86682e-06	C	T	0.018154	0.0196229	0.354891	21.5569296074718
ebi-a-GCST90016949	rs61933850	G	A	0.164808	0.0360647	7.22587e-06	G	A	-0.00133042	0.0252274	0.957941	20.8829539301598
ebi-a-GCST90016949	rs6679026	T	C	0.111984	0.0251088	9.94672e-06	T	C	0.0125401	0.0283362	0.658093	19.8911566455597
ebi-a-GCST90016949	rs7001029	C	T	0.117366	0.0261324	5.34749e-06	C	T	0.0250635	0.0295518	0.39637	20.1709341961698
ebi-a-GCST90016949	rs72714493	A	G	0.0816858	0.0180791	7.3492e-06	A	G	-0.00925751	0.0239405	0.698987	20.4145362908132
ebi-a-GCST90016949	rs74354280	C	T	-0.0911896	0.0204907	6.67298e-06	C	T	-0.0273201	0.0190953	0.152509	19.8050996304724
ebi-a-GCST90016949	rs76784716	A	G	0.136049	0.0285767	1.48988e-06	A	G	-0.00722833	0.0269938	0.788871	22.6655653760597
ebi-a-GCST90016949	rs9813022	A	G	-0.0842444	0.0163583	2.53122e-07	A	G	-0.00954586	0.0176527	0.588674	26.521967948604
ebi-a-GCST90016950	rs10217435	C	T	-0.0883756	0.0197506	6.50759e-06	C	T	0.00663435	0.0245542	0.787013	20.0218481662569
ebi-a-GCST90016950	rs10832801	A	C	-0.0534763	0.0122666	7.50412e-06	A	C	-0.0476253	0.0191538	0.0129021	19.0052809783981
ebi-a-GCST90016950	rs1939881	G	A	-0.105589	0.0206213	5.64378e-07	G	A	0.0265625	0.0368063	0.470488	26.2183449317109
ebi-a-GCST90016950	rs2447496	A	G	0.0549203	0.0121904	6.08611e-06	A	G	-0.00707387	0.019441	0.71596	20.2969082862396
ebi-a-GCST90016950	rs2833282	G	A	0.0711137	0.0156966	4.31102e-06	G	A	-0.0138584	0.0240953	0.565189	20.525576700811
ebi-a-GCST90016950	rs36021379	A	G	-0.0656005	0.0144903	7.19515e-06	A	G	-0.0188226	0.0234421	0.422008	20.4955484880549
ebi-a-GCST90016950	rs4264350	T	C	-0.0526393	0.0108555	1.34831e-06	T	C	0.0191851	0.017164	0.263673	23.5136769594272
ebi-a-GCST90016950	rs59663348	G	A	0.0570915	0.0125048	6.12238e-06	G	A	0.0159441	0.0198796	0.422534	20.8444004092538
ebi-a-GCST90016950	rs62532512	A	C	0.0504257	0.0107399	2.76427e-06	A	C	-0.00539896	0.0173183	0.755231	22.0446595525028
ebi-a-GCST90016950	rs6744030	C	T	0.0696747	0.0157103	9.31515e-06	C	T	0.0538924	0.0208534	0.00975641	19.6689537117175
ebi-a-GCST90016950	rs6837275	A	G	0.0570355	0.011887	1.447e-06	A	G	-0.0096916	0.0187363	0.604972	23.0221553872081
ebi-a-GCST90016950	rs74474130	T	G	0.137747	0.0295688	3.61377e-06	T	G	0.0800774	0.0462963	0.0836893	21.7018570599071
ebi-a-GCST90016950	rs77885767	C	T	-0.156209	0.0336482	2.84695e-06	C	T	0.0698586	0.0407157	0.0862045	21.5520423073608
ebi-a-GCST90016950	rs9389714	C	T	-0.0636841	0.0143416	8.79063e-06	C	T	-0.00553228	0.0302857	0.855057	19.7181797047844
ebi-a-GCST90016950	rs9578457	G	A	-0.141478	0.0315848	3.99448e-06	G	A	0.0295654	0.0400184	0.460031	20.0641867376201
ebi-a-GCST90016950	rs9603208	G	T	0.0821173	0.0159596	1.91801e-07	G	T	0.020068	0.0286008	0.482892	26.4743507404333
ebi-a-GCST90016951	rs10093275	T	C	-0.0534595	0.011677	5.35229e-06	T	C	-0.00874282	0.0182248	0.631425	20.9598043627843
ebi-a-GCST90016951	rs10166469	C	T	0.053336	0.0120209	8.52158e-06	C	T	-0.0363961	0.0196082	0.0634293	19.6864276711921
ebi-a-GCST90016951	rs1158100	G	A	0.0490539	0.0109865	8.60855e-06	G	A	-0.0254357	0.0172814	0.141061	19.9355564646681
ebi-a-GCST90016951	rs1612733	T	C	0.108708	0.0238006	4.22435e-06	T	C	0.0107961	0.0380464	0.776594	20.8615801316314
ebi-a-GCST90016951	rs17376049	T	C	0.0848534	0.0172114	7.29625e-07	T	C	0.0512919	0.0273471	0.0607114	24.305586310433
ebi-a-GCST90016951	rs2113833	C	T	-0.169146	0.0355009	1.14464e-06	C	T	-0.00711798	0.0481188	0.882402	22.7009868712963
ebi-a-GCST90016951	rs3009418	A	C	-0.0927607	0.0210123	8.6902e-06	A	C	-0.0830011	0.0404147	0.0400009	19.4886092981743
ebi-a-GCST90016951	rs55793120	T	C	0.13822	0.0266152	1.44338e-07	T	C	-0.0330307	0.0361724	0.361164	26.970084628297
ebi-a-GCST90016951	rs56199908	T	C	-0.199327	0.0410444	1.66414e-06	T	C	-0.0210731	0.0379979	0.579178	23.5843786020732
ebi-a-GCST90016951	rs76724913	T	G	0.0901053	0.0203104	9.60484e-06	T	G	-0.0164947	0.0291394	0.571352	19.6817504356037
ebi-a-GCST90016952	rs10028567	C	T	-0.0934027	0.0190343	3.72495e-06	C	T	-0.0428534	0.0264233	0.104845	24.0793656315594
ebi-a-GCST90016952	rs11110281	T	C	-0.130554	0.0225943	1.40136e-08	T	C	0.00456596	0.0395506	0.908091	33.3873987012389
ebi-a-GCST90016952	rs16950051	A	G	0.107008	0.0236973	5.33814e-06	A	G	0.0085188	0.0349386	0.807369	20.3908232884961
ebi-a-GCST90016952	rs2370083	G	T	-0.0842751	0.0184509	4.25667e-06	G	T	0.00965417	0.0352119	0.783951	20.862360364932
ebi-a-GCST90016952	rs2952251	G	A	0.0639298	0.0126525	3.72237e-07	G	A	-0.00293917	0.0204415	0.885671	25.5301872182648
ebi-a-GCST90016952	rs35344081	G	A	0.0609349	0.0129703	2.63846e-06	G	A	-0.0146264	0.0194162	0.451265	22.0715159381892
ebi-a-GCST90016952	rs4968759	A	G	-0.0544035	0.0111271	8.91887e-07	A	G	0.00194025	0.0171348	0.909845	23.9050523379026
ebi-a-GCST90016952	rs57646748	G	A	-0.088021	0.019876	7.88352e-06	G	A	0.0134009	0.0442023	0.76176	19.6116719621606
ebi-a-GCST90016952	rs6806351	T	C	-0.0619209	0.0135744	6.93793e-06	T	C	0.0154704	0.0207283	0.455462	20.808138749797
ebi-a-GCST90016952	rs72739637	A	G	0.0927983	0.0192021	1.82163e-06	A	G	-0.0440471	0.03574	0.217788	23.3551459985907
ebi-a-GCST90016952	rs77968078	G	A	-0.0993013	0.0224788	7.93341e-06	G	A	0.0229509	0.0361002	0.524936	19.5147782902854
ebi-a-GCST90016952	rs7916711	A	G	0.0959639	0.021545	6.32732e-06	A	G	0.00337699	0.0247683	0.89155	19.8391372598362
ebi-a-GCST90016952	rs957755	T	G	-0.0642449	0.0142702	7.41515e-06	T	G	-0.0165961	0.024553	0.499084	20.2682939926562
ebi-a-GCST90016952	rs9903102	C	A	-0.0693015	0.0154096	4.91802e-06	C	A	0.00382891	0.0214857	0.85856	20.2256523754407
ebi-a-GCST90016956	rs111810795	C	T	-0.0867108	0.0180573	1.72926e-06	C	T	0.0557966	0.0287764	0.0525049	23.0590154019573
ebi-a-GCST90016956	rs114889439	A	G	-0.253809	0.0539169	6.19028e-06	A	G	0.0264918	0.0483813	0.583992	22.1597169005062
ebi-a-GCST90016956	rs11700976	C	A	0.0503337	0.0113763	9.2538e-06	C	A	-0.0242803	0.0171652	0.157213	19.5756251543978
ebi-a-GCST90016956	rs12186441	G	A	0.208096	0.0453999	4.52856e-06	G	A	-0.0713544	0.0425581	0.0936138	21.0095945889251
ebi-a-GCST90016956	rs12668619	A	G	0.055301	0.0117654	2.57365e-06	A	G	-0.000204852	0.0182764	0.991057	22.0928923040278
ebi-a-GCST90016956	rs12741784	C	T	-0.0621452	0.0119266	1.28493e-07	C	T	-0.00359494	0.0195199	0.853882	27.1507525867234
ebi-a-GCST90016956	rs1442060	A	G	0.0514024	0.0112125	4.50671e-06	A	G	0.00256245	0.0172575	0.881961	21.016572080183
ebi-a-GCST90016956	rs1693340	T	C	0.0818934	0.018245	9.25273e-06	T	C	0.0297421	0.0331277	0.369292	20.1469852796364
ebi-a-GCST90016956	rs2175069	G	A	0.0526752	0.0114886	4.63554e-06	G	A	-0.0102192	0.0176987	0.563668	21.0222002563484
ebi-a-GCST90016956	rs2561116	T	G	-0.083617	0.0187159	7.88515e-06	T	G	-0.00183866	0.0368228	0.960176	19.9603306717137
ebi-a-GCST90016956	rs2585520	G	T	-0.0904972	0.0200428	5.26926e-06	G	T	0.00594905	0.0442278	0.893	20.3870082599046
ebi-a-GCST90016956	rs4263802	A	G	-0.050942	0.0114921	7.45006e-06	A	G	-0.0229568	0.0181997	0.207171	19.6495763000655
ebi-a-GCST90016956	rs4461038	G	A	0.0554965	0.0119467	3.73474e-06	G	A	0.0333193	0.0188534	0.0771809	21.5791966421576
ebi-a-GCST90016956	rs4797169	T	C	0.0587799	0.0128297	4.49345e-06	T	C	-0.0169963	0.0200944	0.397652	20.9905918069836
ebi-a-GCST90016956	rs61264131	A	C	0.202367	0.0464388	6.74544e-06	A	C	0.0133066	0.0292531	0.649198	18.9896696348829
ebi-a-GCST90016956	rs6692542	G	A	-0.0534397	0.0118254	8.67981e-06	G	A	-0.018473	0.0179954	0.304639	20.4219093032051
ebi-a-GCST90016956	rs6909981	C	T	-0.0638696	0.0141765	5.47621e-06	C	T	-0.0196489	0.0259988	0.449791	20.2978644584603
ebi-a-GCST90016956	rs79535861	A	C	0.100666	0.0207016	1.57688e-06	A	C	-0.0154876	0.0298864	0.604308	23.6460061705465
ebi-a-GCST90016956	rs9345168	A	C	-0.0509102	0.0113253	8.48887e-06	A	C	-0.00623291	0.017246	0.717791	20.207387808692
ebi-a-GCST90016957	rs111862613	T	C	0.0907065	0.0196746	3.7313e-06	T	C	-0.0117279	0.0228419	0.607644	21.2551902224187
ebi-a-GCST90016957	rs117107102	A	G	0.204683	0.0431572	2.91823e-06	A	G	0.00701585	0.040498	0.862463	22.4934994674096
ebi-a-GCST90016957	rs11729256	T	C	0.0749798	0.0150177	6.73085e-07	T	C	0.00778644	0.0228073	0.732803	24.9276711336797
ebi-a-GCST90016957	rs12908520	G	A	0.0619104	0.0130946	2.15139e-06	G	A	0.00163311	0.017278	0.924696	22.3533566180901
ebi-a-GCST90016957	rs2602429	T	C	-0.0745516	0.0156195	2.69942e-06	T	C	-0.0328806	0.0195726	0.0929715	22.7813618482851
ebi-a-GCST90016957	rs4242783	A	G	-0.0687992	0.0147694	2.75442e-06	A	G	0.0172893	0.0190819	0.364905	21.6990675214544
ebi-a-GCST90016957	rs4936098	G	A	-0.0648691	0.0135928	1.1293e-06	G	A	-0.0319039	0.0179609	0.0756833	22.7749740758995
ebi-a-GCST90016957	rs61779207	G	A	-0.0758811	0.0167762	6.63025e-06	G	A	-0.0136361	0.0207124	0.510312	20.4587947758526
ebi-a-GCST90016957	rs74542928	T	C	0.112124	0.0236422	1.64611e-06	T	C	0.055859	0.0399155	0.161683	22.4916538819572
ebi-a-GCST90016957	rs9349825	A	G	-0.0704354	0.0147128	2.51287e-06	A	G	0.00790135	0.0218678	0.717859	22.9187700800231
ebi-a-GCST90016957	rs941682	G	A	-0.0631526	0.0143767	9.5812e-06	G	A	-0.0190225	0.0192043	0.321913	19.2958560110454
ebi-a-GCST90016958	rs11671100	A	C	-0.160034	0.0349472	4.08037e-06	A	C	0.00361412	0.0213457	0.86555	20.9700637145359
ebi-a-GCST90016958	rs11764871	G	T	0.127099	0.025656	7.4929e-07	G	T	0.0168502	0.0186097	0.365226	24.5417977833826
ebi-a-GCST90016958	rs2944282	T	C	-0.124197	0.0257026	1.56603e-06	T	C	-0.0327447	0.0190975	0.0864172	23.3489898290059
ebi-a-GCST90016958	rs34962571	A	C	-0.186945	0.0418412	6.24827e-06	A	C	0.0403982	0.0285356	0.15686	19.9627075768301
ebi-a-GCST90016958	rs4396289	C	T	-0.152918	0.0288525	1.53784e-07	C	T	0.00766539	0.0253963	0.762781	28.0899081536146
ebi-a-GCST90016958	rs61702987	T	C	0.145501	0.0300007	3.07921e-06	T	C	-0.0297162	0.0272491	0.275476	23.5217256411082
ebi-a-GCST90016958	rs62570196	C	T	-0.246101	0.0483077	2.69855e-07	C	T	0.0477387	0.0427398	0.26401	25.9533865781152
ebi-a-GCST90016958	rs6545794	A	G	-0.197786	0.0410495	5.97008e-07	A	G	-0.0479085	0.0262821	0.0683251	23.215356205672
ebi-a-GCST90016958	rs67832247	C	T	-0.123489	0.0266695	3.23802e-06	C	T	0.0122036	0.0184369	0.508026	21.4400996881839
ebi-a-GCST90016958	rs7077363	G	A	0.148942	0.0318366	2.83374e-06	G	A	-0.00455575	0.0232846	0.84488	21.8867360633135
ebi-a-GCST90016958	rs7314815	G	A	0.101088	0.0225594	6.40088e-06	G	A	0.0065285	0.0172121	0.704468	20.0790942789516
ebi-a-GCST90016958	rs7627405	C	T	-0.134158	0.0301427	8.19426e-06	C	T	-0.0209583	0.0216125	0.332182	19.8092871831976
ebi-a-GCST90016961	rs111862613	T	C	0.0911199	0.0196748	3.39234e-06	T	C	-0.0117279	0.0228419	0.607644	21.4489391062267
ebi-a-GCST90016961	rs117107102	A	G	0.204406	0.0431629	3.01141e-06	A	G	0.00701585	0.040498	0.862463	22.4267347824283
ebi-a-GCST90016961	rs11729256	T	C	0.0750473	0.0150184	6.58385e-07	T	C	0.00778644	0.0228073	0.732803	24.9702453685347
ebi-a-GCST90016961	rs12908520	G	A	0.061772	0.0130954	2.2648e-06	G	A	0.00163311	0.017278	0.924696	22.2508081147188
ebi-a-GCST90016961	rs2602429	T	C	-0.0745352	0.0156201	2.71569e-06	T	C	-0.0328806	0.0195726	0.0929715	22.7695906238727
ebi-a-GCST90016961	rs4242783	A	G	-0.0685454	0.0147701	2.99799e-06	A	G	0.0172893	0.0190819	0.364905	21.5372256796952
ebi-a-GCST90016961	rs4936098	G	A	-0.0649225	0.0135934	1.1036e-06	G	A	-0.0319039	0.0179609	0.0756833	22.8104722567331
ebi-a-GCST90016961	rs61779207	G	A	-0.0760539	0.0167769	6.32121e-06	G	A	-0.0136361	0.0207124	0.510312	20.5503653305148
ebi-a-GCST90016961	rs74542928	T	C	0.112623	0.0236434	1.4802e-06	T	C	0.055859	0.0399155	0.161683	22.6899910195289
ebi-a-GCST90016961	rs9349825	A	G	-0.0703407	0.0147133	2.59884e-06	A	G	0.00790135	0.0218678	0.717859	22.8556297155181
ebi-a-GCST90016961	rs941682	G	A	-0.0632957	0.0143777	9.17128e-06	G	A	-0.0190225	0.0192043	0.321913	19.3807053668685
ebi-a-GCST90016966	rs10502061	A	G	0.0835752	0.0192017	7.93542e-06	A	G	-0.017204	0.0268192	0.52121	18.9441659210613
ebi-a-GCST90016966	rs2014785	T	C	0.0515687	0.0112199	4.68058e-06	T	C	-0.00322294	0.0174386	0.853373	21.1248869929649
ebi-a-GCST90016966	rs2396460	C	T	0.0512653	0.0109555	2.91092e-06	C	T	0.00596748	0.0171667	0.728125	21.8968982324533
ebi-a-GCST90016966	rs2804244	G	A	0.053089	0.0110983	2.04052e-06	G	A	-0.0136091	0.0176227	0.439967	22.8821152982878
ebi-a-GCST90016966	rs3900776	G	A	-0.110013	0.0236302	2.74764e-06	G	A	-0.0149494	0.0514142	0.771232	21.6747062760105
ebi-a-GCST90016966	rs60983350	G	A	-0.0539901	0.0116575	4.42059e-06	G	A	0.017432	0.018314	0.341176	21.4495119766953
ebi-a-GCST90016966	rs62157625	T	C	0.088573	0.0185548	1.44907e-06	T	C	0.0339165	0.026332	0.197734	22.7871575096797
ebi-a-GCST90016966	rs62215703	G	A	0.0644965	0.0136702	1.9777e-06	G	A	0.01037	0.0208326	0.61864	22.259866646664
ebi-a-GCST90016966	rs6474958	G	A	0.0500065	0.0112001	6.74481e-06	G	A	-0.0211568	0.0184695	0.252003	19.9346730579002
ebi-a-GCST90016966	rs6726833	C	A	-0.0877497	0.0189408	3.32216e-06	C	A	-0.0440012	0.0314681	0.162029	21.4632084849829
ebi-a-GCST90016966	rs6854026	C	T	0.0508482	0.0109075	3.1958e-06	C	T	0.00566894	0.0172509	0.742445	21.732051430042
ebi-a-GCST90016966	rs7193624	T	C	-0.0750642	0.0150723	5.35476e-07	T	C	-0.0447859	0.0313942	0.153706	24.8031398141264
ebi-a-GCST90016966	rs78735375	A	C	-0.137429	0.0305304	5.33384e-06	A	C	0.0541634	0.0434087	0.212122	20.2624419703004
ebi-a-GCST90016971	rs11069458	C	T	0.0680947	0.015503	7.71543e-06	C	T	-0.00749387	0.0221158	0.734725	19.2927940254339
ebi-a-GCST90016971	rs1241171	G	A	-0.0692654	0.0150148	4.24033e-06	G	A	-0.00232724	0.0241826	0.923333	21.281076346024
ebi-a-GCST90016971	rs1571225	T	C	-0.0826826	0.0170621	1.1229e-06	T	C	0.0300903	0.0230301	0.19136	23.483524797243
ebi-a-GCST90016971	rs1969927	A	G	-0.0564589	0.0126935	9.07215e-06	A	G	-0.0177997	0.0181286	0.326172	19.7834509337737
ebi-a-GCST90016971	rs2728491	T	G	0.0627416	0.0139456	6.33257e-06	T	G	0.0207945	0.0200616	0.299954	20.241223989141
ebi-a-GCST90016971	rs3827020	C	T	0.0766479	0.0160642	1.78875e-06	C	T	0.0261038	0.0216504	0.227934	22.7657685437944
ebi-a-GCST90016971	rs4798126	G	A	0.073288	0.016799	7.14661e-06	G	A	0.0114058	0.0216161	0.597742	19.0326
ebi-a-GCST90016971	rs542415	T	C	-0.0613623	0.0133436	4.70945e-06	T	C	0.011651	0.0175625	0.507072	21.1474121667188
ebi-a-GCST90016971	rs60178956	G	A	-0.0624818	0.0141485	8.0562e-06	G	A	0.0182593	0.020482	0.372672	19.5023194736927
ebi-a-GCST90016971	rs6793291	A	C	-0.112729	0.0241633	3.11322e-06	A	C	0.00926907	0.0391993	0.813076	21.7650072964447
ebi-a-GCST90016971	rs72676854	T	C	0.123209	0.026882	5.62264e-06	T	C	-0.0165298	0.0390936	0.672422	21.0068876117406
ebi-a-GCST90016971	rs7802841	A	C	-0.0670097	0.0137701	1.76954e-06	A	C	-0.000767695	0.0186629	0.967188	23.6810611314464
ebi-a-GCST90016971	rs9899990	A	G	-0.102702	0.0233878	9.06692e-06	A	G	-0.0756156	0.0309289	0.0144924	19.2831979483333
ebi-a-GCST90016973	rs10084203	G	A	-0.0549699	0.0123563	8.58638e-06	G	A	0.0296592	0.0254763	0.244348	19.7912400179416
ebi-a-GCST90016973	rs12034718	G	A	-0.0701199	0.0158213	9.57679e-06	G	A	0.00858368	0.0205306	0.675881	19.642567077892
ebi-a-GCST90016973	rs12585793	T	C	-0.262206	0.0564729	5.79189e-06	T	C	-0.0888452	0.0515327	0.0846974	21.5578313574059
ebi-a-GCST90016973	rs2017189	T	G	0.0506956	0.011024	3.87258e-06	T	G	0.0106675	0.0171616	0.534211	21.1476505687025
ebi-a-GCST90016973	rs4962426	T	G	-0.0614216	0.0135979	7.38482e-06	T	G	-0.0180672	0.0216013	0.402932	20.4032130628892
ebi-a-GCST90016973	rs56221232	T	C	0.0828027	0.0167401	7.61939e-07	T	C	-0.00436685	0.0284657	0.878077	24.4665593717555
ebi-a-GCST90016973	rs62478070	T	G	0.224039	0.0494959	5.93772e-06	T	G	-0.0366197	0.0537171	0.495419	20.488435642329
ebi-a-GCST90016973	rs7322368	C	T	-0.0815733	0.0183167	5.51785e-06	C	T	-0.00328189	0.0298564	0.912471	19.8336022190819
ebi-a-GCST90016974	rs11228830	A	G	0.135265	0.0298411	6.55164e-06	A	G	-0.0379014	0.0307572	0.217845	20.5466592077484
ebi-a-GCST90016974	rs113054641	G	A	-0.144881	0.0274574	1.73696e-07	G	A	0.0369885	0.041471	0.372439	27.8422320445771
ebi-a-GCST90016974	rs12304031	G	A	-0.0862781	0.0196846	6.7007e-06	G	A	0.0158087	0.0260119	0.543354	19.2109108604294
ebi-a-GCST90016974	rs12458763	A	C	0.122037	0.0269587	6.36649e-06	A	C	0.0489866	0.0411398	0.233758	20.4920380785437
ebi-a-GCST90016974	rs1862649	G	A	0.113124	0.0248176	4.76255e-06	G	A	-0.043771	0.0340998	0.199277	20.777339934544
ebi-a-GCST90016974	rs2114713	G	T	0.062721	0.0138998	6.87717e-06	G	T	0.00323108	0.0172347	0.851288	20.3614567045433
ebi-a-GCST90016974	rs62130338	A	G	0.0732608	0.0158324	3.89807e-06	A	G	0.00468602	0.0180433	0.795088	21.411633762426
ebi-a-GCST90016974	rs62390301	T	C	-0.0872983	0.0174893	7.41908e-07	T	C	-0.024559	0.02145	0.252233	24.9153342792521
ebi-a-GCST90016974	rs7083431	A	C	0.0703539	0.0144439	8.85462e-07	A	C	0.0389949	0.0192034	0.0422931	23.7251
ebi-a-GCST90016974	rs71428626	G	T	-0.133188	0.0289905	4.80408e-06	G	T	-0.0240422	0.048052	0.616838	21.1066244818271
ebi-a-GCST90016974	rs72814525	A	G	0.0664154	0.0149766	8.24594e-06	A	G	-0.00639956	0.0199584	0.74848	19.6657776215874
ebi-a-GCST90016974	rs78453362	A	G	-0.14948	0.0327073	4.05807e-06	A	G	0.0280737	0.0553101	0.611756	20.8870347602565
ebi-a-GCST90016974	rs9657374	C	T	0.0680719	0.0148172	4.5036e-06	C	T	0.0239856	0.0187473	0.200752	21.105879748671
ebi-a-GCST90016977	rs12404911	C	T	0.140717	0.0304142	2.79892e-06	C	T	-0.00866553	0.0219799	0.693399	21.4062375383107
ebi-a-GCST90016977	rs212393	A	G	0.135254	0.0286209	3.62485e-06	A	G	0.0108836	0.0211163	0.606264	22.3323107855218
ebi-a-GCST90016977	rs73128290	A	G	0.129726	0.0284563	4.29368e-06	A	G	0.00213316	0.0186964	0.909162	20.7824714633304
ebi-a-GCST90016977	rs7742829	C	T	0.11411	0.0251099	5.60725e-06	C	T	-0.0107811	0.0172332	0.531577	20.6517778374464
ebi-a-GCST90016988	rs10138457	T	C	-0.113054	0.0261933	7.88116e-06	T	C	0.0139485	0.0295709	0.637145	18.6290810231137
ebi-a-GCST90016988	rs10938938	A	G	0.0773514	0.0170915	7.37055e-06	A	G	-0.05052	0.0233953	0.0308177	20.4821715036395
ebi-a-GCST90016988	rs11071887	T	C	0.0662403	0.0146315	5.91412e-06	T	C	-0.0060748	0.0183012	0.739939	20.4958945544541
ebi-a-GCST90016988	rs11166701	G	A	-0.0655301	0.013186	5.50744e-07	G	A	-0.0345996	0.0171745	0.0439471	24.6976435625147
ebi-a-GCST90016988	rs2314294	T	C	0.0865932	0.0193719	8.07904e-06	T	C	-0.026291	0.0250968	0.29483	19.9812724267428
ebi-a-GCST90016988	rs2435610	A	C	0.0647132	0.0143314	5.93267e-06	A	C	0.0027165	0.0197325	0.890504	20.3895910926399
ebi-a-GCST90016988	rs4747450	C	A	0.0668509	0.0147685	5.83727e-06	C	A	-0.016021	0.0205673	0.436005	20.4899898014449
ebi-a-GCST90016988	rs4753063	A	G	0.0596297	0.0130052	4.8568e-06	A	G	-0.0237998	0.017211	0.166719	21.0228299823613
ebi-a-GCST90016988	rs75416973	A	G	0.0727223	0.016451	9.46085e-06	A	G	-0.00532998	0.0206671	0.796487	19.5411719891368
ebi-a-GCST90016988	rs764177	C	A	-0.0601454	0.0135366	9.60771e-06	C	A	0.021287	0.0178303	0.232531	19.7417497874442
ebi-a-GCST90016988	rs76680460	G	A	-0.161296	0.0364332	8.19219e-06	G	A	-0.00657293	0.0423391	0.876628	19.5998414890904
ebi-a-GCST90016996	rs112617308	T	C	-0.170873	0.0362844	2.38035e-06	T	C	0.00663741	0.0297683	0.82356	22.177214487469
ebi-a-GCST90016996	rs12151423	G	A	-0.101329	0.0227324	9.27043e-06	G	A	-0.0043062	0.0171016	0.801195	19.8690423194394
ebi-a-GCST90016996	rs13139592	T	C	-0.145997	0.0327192	7.96746e-06	T	C	0.0152992	0.0252109	0.543951	19.9105157933919
ebi-a-GCST90016996	rs1384962	G	A	-0.120888	0.0266264	6.99294e-06	G	A	-0.00846144	0.0184302	0.646158	20.6130131901027
ebi-a-GCST90016996	rs2913110	T	C	-0.105143	0.022942	4.55806e-06	T	C	0.00682057	0.0179298	0.703646	21.0038146876257
ebi-a-GCST90016996	rs4862235	A	G	-0.104806	0.0225751	3.73147e-06	A	G	-0.0171194	0.0172308	0.32045	21.5532579558475
ebi-a-GCST90016996	rs62348779	T	C	-0.201481	0.043286	3.7812e-06	T	C	-0.0345687	0.0322004	0.283026	21.6657279323387
ebi-a-GCST90016996	rs6591893	A	G	-0.108225	0.0240319	7.34345e-06	A	G	-0.0339129	0.0180262	0.0599294	20.2805146931377
ebi-a-GCST90016996	rs720439	G	A	0.111927	0.0251252	7.0283e-06	G	A	-0.0160994	0.0199571	0.41984	19.8449802904352
ebi-a-GCST90016996	rs73199919	T	C	-0.236717	0.0531335	8.1553e-06	T	C	-0.0836913	0.0401595	0.0371629	19.8482420347578
ebi-a-GCST90017000	rs10501370	C	T	-0.115589	0.0252489	5.41914e-06	C	T	0.0126029	0.0351679	0.72007	20.9579156676502
ebi-a-GCST90017000	rs10798999	C	T	0.0601661	0.0126752	2.60555e-06	C	T	0.00321378	0.0193778	0.868276	22.5317062664812
ebi-a-GCST90017000	rs117748144	T	C	-0.126582	0.028712	7.85995e-06	T	C	-0.0267983	0.0386003	0.487524	19.4364531513313
ebi-a-GCST90017000	rs13116360	T	C	0.154124	0.0297185	2.9449e-07	T	C	-0.00297797	0.0346638	0.931538	26.8959428394804
ebi-a-GCST90017000	rs17074066	T	C	-0.0813986	0.0189272	9.3491e-06	T	C	-0.0534421	0.0606192	0.377991	18.4952892746132
ebi-a-GCST90017000	rs17474256	G	A	0.0810805	0.0184573	9.45453e-06	G	A	-0.0299115	0.0290534	0.303228	19.2972975781564
ebi-a-GCST90017000	rs281379	A	G	-0.0499523	0.0112153	9.32803e-06	A	G	0.0360081	0.0174003	0.0385088	19.837602744682
ebi-a-GCST90017000	rs28584818	A	G	0.126115	0.0268627	4.43231e-06	A	G	0.0716336	0.031635	0.0235505	22.0411456558199
ebi-a-GCST90017000	rs60254196	G	A	0.0522832	0.0111865	2.69675e-06	G	A	-0.0482532	0.0171648	0.00493617	21.8441860890499
ebi-a-GCST90017000	rs630939	C	T	-0.0508914	0.0114352	9.15756e-06	C	T	-0.0160429	0.0173511	0.355171	19.8062048745445
ebi-a-GCST90017000	rs6550770	C	T	0.198087	0.0443545	4.82303e-06	C	T	0.068302	0.0425549	0.108486	19.9451163286448
ebi-a-GCST90017000	rs74018587	C	T	0.208943	0.043822	3.70254e-06	C	T	0.027548	0.0438374	0.529734	22.7337595881977
ebi-a-GCST90017000	rs78056098	G	T	-0.0507411	0.0113758	8.2882e-06	G	T	0.0186934	0.017865	0.295389	19.8955458909147
ebi-a-GCST90017000	rs949971	T	G	-0.0540164	0.0116101	3.29003e-06	T	G	0.00193621	0.0182815	0.915653	21.6460846483955
ebi-a-GCST90017001	rs10263623	C	T	0.193496	0.0439023	8.90697e-06	C	T	-0.0610832	0.0438296	0.163423	19.4253761410442
ebi-a-GCST90017001	rs10458299	T	C	-0.187753	0.041969	8.3672e-06	T	C	0.0216217	0.0327116	0.508625	20.0131996304722
ebi-a-GCST90017001	rs11006576	A	G	-0.110167	0.024593	7.98656e-06	A	G	0.000491416	0.0172543	0.977279	20.0668879997845
ebi-a-GCST90017001	rs113893692	C	T	-0.185107	0.0403573	5.75705e-06	C	T	0.0120934	0.0260662	0.642686	21.0378560068671
ebi-a-GCST90017001	rs34297067	A	G	-0.186907	0.0341475	6.59781e-08	A	G	0.053301	0.0241673	0.0274189	29.9594134323401
ebi-a-GCST90017001	rs61841040	G	T	0.160621	0.0341609	3.56139e-06	G	T	-0.0131129	0.0214537	0.541054	22.1078262518169
ebi-a-GCST90017001	rs6818880	G	A	0.110081	0.0245964	7.82546e-06	G	A	0.0196962	0.0172106	0.252448	20.0300317612472
ebi-a-GCST90017001	rs77910827	C	T	0.201788	0.0413568	9.05378e-07	C	T	-0.0230011	0.0275553	0.403872	23.8065693841468
ebi-a-GCST90017001	rs7827125	C	T	0.1223	0.0271331	7.17348e-06	C	T	0.0285665	0.0190671	0.134079	20.3167428245955
ebi-a-GCST90017001	rs7880204	T	C	-0.125454	0.0275303	6.8388e-06	T	C	0.0137649	0.0198516	0.488065	20.7657268989312
ebi-a-GCST90017001	rs9425984	T	C	-0.130234	0.0292347	7.20676e-06	T	C	-0.000574364	0.0206557	0.977816	19.8450170419851
ebi-a-GCST90017002	rs12129908	A	C	-0.0893273	0.0198333	5.79522e-06	A	C	-0.00121823	0.0175069	0.944524	20.2851606866236
ebi-a-GCST90017002	rs12423772	G	T	0.14098	0.0295029	2.62924e-06	G	T	-0.00228605	0.0242126	0.924779	22.8341893457827
ebi-a-GCST90017002	rs2973294	G	T	0.0923559	0.0195439	2.38836e-06	G	T	0.00291017	0.0173367	0.866692	22.3309308133368
ebi-a-GCST90017002	rs34561138	G	A	0.216145	0.045992	2.51166e-06	G	A	-0.0422552	0.0440861	0.337826	22.0864438724753
ebi-a-GCST90017002	rs440215	T	C	-0.0932766	0.0195294	1.65406e-06	T	C	0.00110067	0.0172099	0.949005	22.8122232594279
ebi-a-GCST90017003	rs10248854	C	A	-0.0527827	0.0113464	4.20678e-06	C	A	0.0211198	0.0175349	0.228419	21.6404867115866
ebi-a-GCST90017003	rs10797540	A	G	0.0503179	0.0108389	3.53387e-06	A	G	0.0116074	0.017219	0.500243	21.5513557742385
ebi-a-GCST90017003	rs143694765	T	C	0.0870025	0.019779	9.75371e-06	T	C	0.016961	0.0283872	0.550182	19.3488342106512
ebi-a-GCST90017003	rs2884897	A	G	-0.129364	0.0289021	6.44421e-06	A	G	-0.169819	0.0486785	0.00048559	20.0340186042693
ebi-a-GCST90017003	rs314726	T	C	0.0528824	0.0109486	1.37965e-06	T	C	0.014941	0.0171933	0.384844	23.3294840892925
ebi-a-GCST90017003	rs35398954	A	G	-0.0901402	0.0174602	5.39946e-07	A	G	0.0418922	0.0233597	0.0729155	26.652540165882
ebi-a-GCST90017003	rs59427698	A	G	-0.0576035	0.0130853	5.36908e-06	A	G	-0.0205441	0.0219175	0.348584	19.3789559801737
ebi-a-GCST90017003	rs62547233	A	G	0.0536319	0.0120201	9.89829e-06	A	G	-0.00205753	0.0190044	0.913785	19.9081179059268
ebi-a-GCST90017007	rs10927394	G	T	-0.232262	0.0512364	7.01892e-06	G	T	-0.118784	0.0630483	0.0595635	20.5493981979379
ebi-a-GCST90017007	rs114946999	C	T	-0.0861565	0.01896	5.69574e-06	C	T	-0.0172459	0.025793	0.503734	20.6490192884698
ebi-a-GCST90017007	rs11776390	T	C	-0.078354	0.017183	6.39676e-06	T	C	0.00643154	0.0344308	0.851821	20.7933452373514
ebi-a-GCST90017007	rs1271565	C	T	-0.0576251	0.0119649	1.3017e-06	C	T	-0.00514621	0.0194419	0.791243	23.1955800657695
ebi-a-GCST90017007	rs12753492	A	C	0.0641305	0.0149933	8.80278e-06	A	C	0.00618438	0.0270293	0.819022	18.2951001071311
ebi-a-GCST90017007	rs2835874	T	C	-0.0866356	0.0196496	7.54397e-06	T	C	-0.017361	0.0456133	0.70349	19.4395114850086
ebi-a-GCST90017007	rs6910935	G	A	-0.134864	0.0277032	1.37848e-06	G	A	-0.0358736	0.0360004	0.319019	23.699118812363
ebi-a-GCST90017007	rs75499067	C	T	0.227585	0.0465522	1.76449e-06	C	T	0.00920195	0.0326422	0.778017	23.9004924358438
ebi-a-GCST90017007	rs79656633	T	C	0.145631	0.0323019	8.13561e-06	T	C	-0.0102475	0.0286754	0.720822	20.3259815359579
ebi-a-GCST90017007	rs9536330	T	C	-0.048317	0.010797	5.33261e-06	T	C	-0.00933227	0.0172199	0.587856	20.0259772984838
ebi-a-GCST90017011	rs10439674	A	G	-0.0572129	0.0130007	7.68493e-06	A	G	-0.0394745	0.0212274	0.0629419	19.366647597243
ebi-a-GCST90017011	rs167879	T	C	0.0659543	0.0148763	5.86894e-06	T	C	-0.0468112	0.0241315	0.0523986	19.6560557353439
ebi-a-GCST90017011	rs1864685	A	C	-0.0494799	0.0108105	4.96158e-06	A	C	-0.0264534	0.0173979	0.128387	20.9491334952958
ebi-a-GCST90017011	rs2025938	G	A	-0.0967298	0.0205426	2.98834e-06	G	A	-0.0571502	0.0348323	0.100854	22.1722496596613
ebi-a-GCST90017011	rs206581	A	G	-0.0568339	0.0127894	8.95757e-06	A	G	-0.0103959	0.0207954	0.617136	19.7476115859884
ebi-a-GCST90017011	rs2132128	G	A	-0.0771914	0.0160344	1.07686e-06	G	A	-0.00274784	0.0285002	0.923191	23.1756758780688
ebi-a-GCST90017011	rs3303	T	C	-0.0953657	0.020407	3.93895e-06	T	C	0.0311693	0.0348598	0.371251	21.8386643210913
ebi-a-GCST90017011	rs4378146	A	C	-0.0616691	0.0125259	7.20444e-07	A	C	-0.00319833	0.0196211	0.870515	24.2391474366864
ebi-a-GCST90017011	rs60254196	G	A	0.0492427	0.0109365	5.46739e-06	G	A	-0.0482532	0.0171648	0.00493617	20.2734191934605
ebi-a-GCST90017011	rs62187631	T	C	-0.0710571	0.015924	4.54527e-06	T	C	-0.000632808	0.0216135	0.976642	19.9118045251257
ebi-a-GCST90017011	rs62353480	A	G	-0.0701397	0.0145589	1.56769e-06	A	G	0.00131437	0.0229195	0.954269	23.209761724381
ebi-a-GCST90017011	rs6515626	G	A	0.141575	0.0313559	7.28652e-06	G	A	-0.00891742	0.0343195	0.794991	20.3861210723105
ebi-a-GCST90017011	rs704418	C	T	-0.0739124	0.0151073	7.77428e-07	C	T	0.00987519	0.0259636	0.703688	23.9365139875859
ebi-a-GCST90017011	rs73103914	A	G	-0.0597324	0.0134458	8.29564e-06	A	G	0.00305502	0.0239644	0.898559	19.735431907928
ebi-a-GCST90017011	rs792108	C	T	0.0508345	0.0113843	8.49533e-06	C	T	-0.0164957	0.0174188	0.343635	19.939049381273
ebi-a-GCST90017011	rs8028026	G	A	0.0792146	0.0180505	8.06325e-06	G	A	-0.0367245	0.0296381	0.215309	19.258922889748
ebi-a-GCST90017011	rs8063430	T	C	-0.104026	0.022217	4.9289e-06	T	C	-0.0712403	0.038901	0.0670517	21.9237
ebi-a-GCST90017011	rs9905659	G	A	-0.061617	0.0136576	7.30988e-06	G	A	-0.012467	0.022147	0.57349	20.3541195541116
ebi-a-GCST90017013	rs10781340	A	G	-0.0948915	0.0203221	4.32265e-06	A	G	0.00640598	0.026	0.805385	21.8030602770103
ebi-a-GCST90017013	rs111582866	G	A	-0.124265	0.026016	1.27347e-06	G	A	0.044062	0.0303986	0.147206	22.8147965586912
ebi-a-GCST90017013	rs35509	G	A	0.128249	0.0268779	2.00951e-06	G	A	0.0227041	0.0418835	0.587764	22.7676028599986
ebi-a-GCST90017013	rs4822728	T	C	0.0705861	0.0151388	3.47848e-06	T	C	-0.000325371	0.0170953	0.984815	21.7397963313093
ebi-a-GCST90017013	rs76022354	C	T	0.244638	0.0505504	1.83033e-06	C	T	-0.0157895	0.0393346	0.688115	23.4206337252927
ebi-a-GCST90017013	rs78909003	T	C	-0.246256	0.0503924	1.66744e-06	T	C	-0.0121891	0.0377686	0.746897	23.880507738107
ebi-a-GCST90017013	rs9328464	T	C	0.0723095	0.0148799	1.42269e-06	T	C	-0.0116867	0.0172141	0.497199	23.6151490991443
ebi-a-GCST90017013	rs9382510	C	T	-0.093521	0.0172649	7.12049e-08	C	T	0.00749445	0.0195871	0.702	29.3420295114662
ebi-a-GCST90017013	rs9895850	T	C	-0.192957	0.0416755	2.14062e-06	T	C	0.0135376	0.0417615	0.745815	21.4367744611981
ebi-a-GCST90017017	rs10044993	A	C	-0.139547	0.0316748	8.06659e-06	A	C	-0.0228506	0.0306305	0.455662	19.4094507602953
ebi-a-GCST90017017	rs13128780	T	C	-0.149725	0.0312777	1.74997e-06	T	C	-0.00832938	0.0217969	0.70236	22.9149558019599
ebi-a-GCST90017017	rs13249325	T	G	-0.100023	0.0225883	9.6917e-06	T	G	-0.0159706	0.0171494	0.351719	19.6079711103196
ebi-a-GCST90017017	rs17092615	G	A	0.152235	0.0337867	7.37683e-06	G	A	-0.00599959	0.024815	0.808957	20.301936818691
ebi-a-GCST90017017	rs72759041	G	T	-0.126025	0.0282242	3.86091e-06	G	T	0.00925711	0.0211045	0.660928	19.9374738312146
ebi-a-GCST90017018	rs10805326	A	G	-0.0775151	0.0139665	3.54544e-08	A	G	0.0338885	0.0187745	0.0710706	30.8033146332456
ebi-a-GCST90017018	rs11109097	T	C	-0.0624272	0.0138539	5.4949e-06	T	C	0.0193861	0.0172748	0.261769	20.3050290696353
ebi-a-GCST90017018	rs118030283	G	A	-0.151829	0.0324471	2.67436e-06	G	A	0.0557963	0.0410728	0.174314	21.8956422569622
ebi-a-GCST90017018	rs16938435	T	C	-0.112189	0.0235439	1.80098e-06	T	C	0.021829	0.0288995	0.450043	22.7061626727272
ebi-a-GCST90017018	rs2098844	T	C	0.0575295	0.0128416	6.78875e-06	T	C	0.0196299	0.0177442	0.268609	20.0697943728718
ebi-a-GCST90017018	rs2702387	G	A	-0.0608559	0.0132145	4.25991e-06	G	A	0.0036778	0.0174212	0.832801	21.2082048036393
ebi-a-GCST90017018	rs4327025	G	A	-0.0810346	0.0154397	1.64327e-07	G	A	-0.0370814	0.0219952	0.0918163	27.5462998318851
ebi-a-GCST90017018	rs447950	A	G	0.0628342	0.0136652	5.6391e-06	A	G	-0.00125294	0.0176853	0.94352	21.1426877329992
ebi-a-GCST90017018	rs478972	C	T	0.142681	0.0297116	1.81991e-06	C	T	-0.0625842	0.029686	0.0350131	23.0611101254704
ebi-a-GCST90017018	rs6062862	A	G	0.0924508	0.0204658	6.6799e-06	A	G	0.0146968	0.0310761	0.636263	20.4062825509306
ebi-a-GCST90017018	rs62430350	T	C	0.151096	0.0351476	6.84227e-06	T	C	0.0152817	0.0458931	0.739146	18.4805368949064
ebi-a-GCST90017018	rs68093214	C	T	0.0662258	0.0149877	9.25763e-06	C	T	0.00471196	0.0199779	0.813543	19.5247033212141
ebi-a-GCST90017018	rs6875660	C	T	0.0890455	0.0193905	3.05781e-06	C	T	-0.00345825	0.0358137	0.923074	21.0885120431259
ebi-a-GCST90017018	rs893394	G	A	0.0583322	0.0130729	7.85037e-06	G	A	0.0075405	0.017417	0.665059	19.9100721643379
ebi-a-GCST90017018	rs9348442	C	T	0.099082	0.0221625	6.25936e-06	C	T	-0.028462	0.0259346	0.272444	19.9872033735334
ebi-a-GCST90017021	rs10093861	G	A	-0.0568869	0.0121152	3.05626e-06	G	A	-0.00742755	0.0173883	0.669263	22.0477035069366
ebi-a-GCST90017021	rs1254846	A	G	-0.105963	0.0232501	5.59667e-06	A	G	-0.0171271	0.0244829	0.484208	20.771068624485
ebi-a-GCST90017021	rs1363769	C	T	0.200628	0.0449372	1.58161e-06	C	T	0.0850794	0.0484063	0.0788134	19.9329267524598
ebi-a-GCST90017021	rs2322265	C	T	-0.0666305	0.0141577	5.20811e-06	C	T	-0.0539581	0.0196181	0.00595169	22.1493371372359
ebi-a-GCST90017021	rs2862811	C	T	-0.0564927	0.0121736	3.91913e-06	C	T	-0.000826638	0.0186468	0.96464	21.5350858984742
ebi-a-GCST90017021	rs35035870	T	C	-0.190615	0.0414403	2.62029e-06	T	C	-0.0338044	0.0436874	0.439062	21.1576956392688
ebi-a-GCST90017021	rs3999074	G	T	-0.0550587	0.0121847	6.55043e-06	G	T	-0.00627343	0.0171667	0.714781	20.4184242952093
ebi-a-GCST90017021	rs4452603	T	G	0.0604208	0.0135965	8.98194e-06	T	G	-0.0105023	0.0193812	0.587901	19.7477985572671
ebi-a-GCST90017021	rs7249113	G	A	0.0679483	0.0133496	3.721e-07	G	A	-0.00269967	0.0187874	0.885741	25.9072123765127
ebi-a-GCST90017021	rs72793667	A	G	-0.116881	0.0246589	1.63422e-06	A	G	-0.0746468	0.0439239	0.0892319	22.4667596102741
ebi-a-GCST90017021	rs9308097	G	A	-0.055381	0.0123659	7.47291e-06	G	A	-0.0150565	0.0171055	0.378742	20.0571917548131
ebi-a-GCST90017021	rs9788306	C	T	-0.062804	0.0130744	1.38618e-06	C	T	-0.00808125	0.0189173	0.669242	23.0744349334941
ebi-a-GCST90017030	rs12693845	C	T	-0.0805447	0.0177429	8.96314e-06	C	T	-0.00964765	0.0176534	0.58472	20.6074723989223
ebi-a-GCST90017030	rs1530559	G	A	0.0804001	0.0178207	4.93106e-06	G	A	-0.0134241	0.0172427	0.436253	20.3546509558869
ebi-a-GCST90017030	rs16861661	G	A	-0.183147	0.038148	1.27809e-06	G	A	0.0398411	0.0348044	0.252328	23.0492113640248
ebi-a-GCST90017030	rs62314653	C	A	0.187692	0.0394585	2.24383e-06	C	A	0.0225822	0.0364274	0.535308	22.6261353506717
ebi-a-GCST90017030	rs7399658	G	A	-0.107134	0.0221883	3.12097e-06	G	A	-0.0112407	0.022377	0.615435	23.3134519045064
ebi-a-GCST90017030	rs768253	T	G	-0.079195	0.0171791	4.24766e-06	T	G	-0.0108356	0.0172305	0.529439	21.2517506106065
ebi-a-GCST90017030	rs77478751	A	G	-0.219886	0.0475759	7.32706e-06	A	G	-0.0112544	0.0267553	0.674017	21.3609779978331
ebi-a-GCST90017030	rs921925	A	C	0.0985077	0.0203229	9.71673e-07	A	C	-0.000903498	0.0209182	0.965549	23.4946509783287
ebi-a-GCST90017035	rs1035588	A	G	-0.108148	0.0236848	4.85501e-06	A	G	0.00733819	0.0177452	0.679218	20.8495910560532
ebi-a-GCST90017035	rs17148768	G	A	0.140434	0.0295602	2.19842e-06	G	A	0.0169816	0.0229959	0.460234	22.5699083725271
ebi-a-GCST90017035	rs2759329	A	G	0.111131	0.0237218	3.43202e-06	A	G	-0.0221834	0.0177287	0.210836	21.9470000477458
ebi-a-GCST90017035	rs35225860	A	G	-0.223604	0.0482391	3.87044e-06	A	G	-0.00781407	0.0434322	0.85722	21.4862558807876
ebi-a-GCST90017035	rs6046522	C	T	0.122938	0.0269928	4.48456e-06	C	T	0.0156188	0.0220175	0.478088	20.7432314637366
ebi-a-GCST90017035	rs61090148	A	G	-0.104783	0.0231343	6.43724e-06	A	G	0.0235832	0.0172948	0.172694	20.5148776212596
ebi-a-GCST90017035	rs62112538	C	T	-0.19943	0.0407033	1.1882e-06	C	T	0.0112562	0.0275607	0.682971	24.0061069599707
ebi-a-GCST90017035	rs72691585	C	A	-0.249079	0.0520814	2.95291e-06	C	A	0.0247909	0.0251667	0.324591	22.8722519800337
ebi-a-GCST90017035	rs7540303	C	T	0.108044	0.023638	5.32023e-06	C	T	-0.00154168	0.0177275	0.930699	20.8919920479501
ebi-a-GCST90017035	rs8066522	A	G	0.106529	0.0240379	9.70085e-06	A	G	0.0100139	0.018193	0.58203	19.6400528570731
ebi-a-GCST90017035	rs9460691	C	A	0.119966	0.0268645	7.2835e-06	C	A	-0.0201983	0.0217757	0.353636	19.9415463911757
ebi-a-GCST90017037	rs12206468	G	A	-0.133016	0.0269733	1.04222e-06	G	A	-0.0354646	0.0321681	0.270255	24.3186578331081
ebi-a-GCST90017037	rs12925026	T	C	0.13559	0.030678	9.31022e-06	T	C	-0.0217312	0.0369936	0.556914	19.5344521249621
ebi-a-GCST90017037	rs1954532	C	T	0.0826246	0.0175252	2.26772e-06	C	T	0.0328084	0.0214145	0.125507	22.2276103100242
ebi-a-GCST90017037	rs28889936	A	C	0.114051	0.0252838	3.36589e-06	A	C	-0.0474138	0.0291432	0.103753	20.3476145660518
ebi-a-GCST90017037	rs62422654	C	T	0.0898456	0.0198088	6.46755e-06	C	T	0.00332499	0.0210783	0.874658	20.5720367893101
ebi-a-GCST90017037	rs72866977	A	C	-0.130569	0.0281674	5.62704e-06	A	C	-0.0303599	0.0321199	0.344555	21.4875368059684
ebi-a-GCST90017037	rs751183	C	T	0.0774322	0.0172216	6.85125e-06	C	T	0.0272701	0.0221913	0.219123	20.2160452763648
ebi-a-GCST90017037	rs8076323	A	G	0.0715392	0.0156539	5.61319e-06	A	G	-0.0123632	0.018213	0.497258	20.8854120659474
ebi-a-GCST90017045	rs111509883	T	C	0.171131	0.0347624	1.24388e-06	T	C	-0.00709527	0.0276827	0.797713	24.2347124554435
ebi-a-GCST90017045	rs11685699	C	T	-0.141357	0.0295665	2.02554e-06	C	T	0.0450926	0.0322161	0.161605	22.8578198332554
ebi-a-GCST90017045	rs117271932	A	G	0.208089	0.0440393	2.81722e-06	A	G	-0.0555253	0.0372815	0.136395	22.3263347325208
ebi-a-GCST90017045	rs12648235	T	C	0.0785902	0.0177676	7.39078e-06	T	C	-0.012171	0.0203094	0.548988	19.5649729197025
ebi-a-GCST90017045	rs1304512	G	A	0.0761593	0.0165885	5.29078e-06	G	A	-0.00372461	0.0193308	0.847212	21.0781093448174
ebi-a-GCST90017045	rs2104588	C	T	-0.105558	0.023773	8.1298e-06	C	T	0.0234768	0.0370756	0.526593	19.7157964352146
ebi-a-GCST90017045	rs2495052	A	G	0.0838978	0.0188523	8.9714e-06	A	G	-0.035855	0.0240847	0.136566	19.8048912127858
ebi-a-GCST90017045	rs2683313	G	A	0.0724576	0.0151603	1.68896e-06	G	A	-0.00877104	0.0184335	0.634203	22.8429557724572
ebi-a-GCST90017045	rs4968431	G	T	0.0640113	0.0144162	8.5844e-06	G	T	-0.0179113	0.0177879	0.313965	19.7156771180146
ebi-a-GCST90017045	rs7237249	C	T	-0.0823764	0.0182126	8.93305e-06	C	T	-0.0175972	0.021879	0.421228	20.4579314194921
ebi-a-GCST90017045	rs72815774	T	C	-0.176186	0.0393068	8.78294e-06	T	C	-0.0423673	0.0360208	0.239518	20.0912710891025
ebi-a-GCST90017045	rs746764	T	C	-0.0915771	0.0193245	2.04e-06	T	C	-0.000932442	0.020919	0.964447	22.4572845189278
ebi-a-GCST90017045	rs7976209	T	C	-0.0870786	0.0197951	7.2835e-06	T	C	-0.00137549	0.0236123	0.953547	19.3511810440464
ebi-a-GCST90017045	rs9428102	A	G	-0.0778845	0.0176068	4.61732e-06	A	G	-0.00690562	0.0207076	0.73877	19.5677643832444
ebi-a-GCST90017045	rs9613013	G	A	0.0917591	0.0202697	6.10408e-06	G	A	0.0101542	0.0261355	0.69763	20.4929107413657
ebi-a-GCST90017050	rs10829821	T	C	-0.097606	0.0216072	3.47144e-06	T	C	0.0304833	0.0297675	0.305812	20.4059137575923
ebi-a-GCST90017050	rs116969552	A	G	-0.166823	0.0376681	9.15946e-06	A	G	-0.00766556	0.0511491	0.88087	19.6139211206667
ebi-a-GCST90017050	rs11992182	A	C	0.0625299	0.0137876	4.64836e-06	A	C	0.0144078	0.0205588	0.48342	20.5682867143213
ebi-a-GCST90017050	rs1756364	G	T	0.0999189	0.0197169	2.53653e-07	G	T	0.0128348	0.0260006	0.621566	25.6813601275534
ebi-a-GCST90017050	rs2548459	C	T	0.0554866	0.0122755	6.40206e-06	C	T	0.0308792	0.0173746	0.0755266	20.4313868230439
ebi-a-GCST90017050	rs35362464	C	A	0.0720077	0.0165387	8.99146e-06	C	A	0.0315941	0.0246594	0.200117	18.9563683763936
ebi-a-GCST90017050	rs61060922	T	G	0.15913	0.0322283	1.08648e-06	T	G	-0.0381155	0.0482355	0.429414	24.379754623762
ebi-a-GCST90017050	rs663262	C	T	0.13498	0.0310715	3.39414e-06	C	T	-0.0052522	0.0477093	0.91234	18.871847059713
ebi-a-GCST90017050	rs67479537	T	C	0.118994	0.026487	9.30208e-06	T	C	0.0261233	0.0401587	0.515367	20.1829472064182
ebi-a-GCST90017050	rs71414120	T	G	0.200894	0.0406434	1.07696e-06	T	G	-0.0874488	0.0392414	0.0258482	24.4317102550004
ebi-a-GCST90017050	rs72991535	T	G	0.135604	0.0295174	4.9537e-06	T	G	0.0255111	0.0470817	0.587922	21.105167321376
ebi-a-GCST90017050	rs73176030	T	C	0.058665	0.013208	7.28887e-06	T	C	-0.00614447	0.0192285	0.749309	19.7280440742464
ebi-a-GCST90017050	rs77193512	A	G	0.0736533	0.0153163	1.29587e-06	A	G	-0.00776482	0.0198277	0.695343	23.1247311012922
ebi-a-GCST90017050	rs792058	G	A	0.0554234	0.0125423	8.57946e-06	G	A	-0.00278719	0.0173618	0.872459	19.5268396508818
ebi-a-GCST90017050	rs79968172	G	A	0.11614	0.0243083	1.66054e-06	G	A	0.0287155	0.0364483	0.430789	22.8272958946123
ebi-a-GCST90017050	rs9555756	A	C	-0.0804138	0.0176692	7.10133e-06	A	C	-0.0231071	0.0306545	0.450976	20.7122556370519
ebi-a-GCST90017051	rs115044523	G	A	-0.0980026	0.0202616	2.37203e-06	G	A	-0.00494912	0.0472679	0.916611	23.3952516250121
ebi-a-GCST90017051	rs12040548	G	T	0.0570422	0.0122359	3.14869e-06	G	T	0.0197185	0.0192141	0.304772	21.733050845526
ebi-a-GCST90017051	rs6082461	C	A	-0.0586425	0.0131004	4.86598e-06	C	A	-0.00146968	0.0211997	0.944731	20.0380677355285
ebi-a-GCST90017051	rs7137760	C	T	0.050797	0.0112182	7.06903e-06	C	T	0.00437784	0.0171897	0.798972	20.5035835177335
ebi-a-GCST90017051	rs74303178	T	C	0.0532742	0.0119274	7.91571e-06	T	C	-0.00314411	0.0184371	0.864592	19.9499726842149
ebi-a-GCST90017051	rs78191726	T	C	0.0944998	0.0210206	7.58281e-06	T	C	0.0369831	0.0329225	0.261295	20.2102442636821
ebi-a-GCST90017051	rs918449	G	A	0.0950908	0.0197177	2.55994e-06	G	A	0.0502243	0.0331311	0.129538	23.2575783665439
ebi-a-GCST90017051	rs9522712	T	C	0.0699728	0.0154939	4.65961e-06	T	C	-0.0165345	0.0242785	0.49585	20.3956245307704
ebi-a-GCST90017051	rs9809789	C	T	-0.0717454	0.0159673	8.71967e-06	C	T	-0.0264381	0.0222425	0.234585	20.1894808810309
ebi-a-GCST90017055	rs10976229	T	G	0.095976	0.0214554	7.04482e-06	T	G	0.00803634	0.0255325	0.752951	20.0102290746829
ebi-a-GCST90017055	rs11961899	G	A	-0.0707825	0.0161381	9.18015e-06	G	A	0.0187506	0.0190504	0.324986	19.2374272616607
ebi-a-GCST90017055	rs12125734	G	T	0.133972	0.0257416	2.09426e-07	G	T	0.0268661	0.0297082	0.365819	27.086756683872
ebi-a-GCST90017055	rs2248146	T	C	0.0689452	0.0153649	8.19993e-06	T	C	-0.0165048	0.0180206	0.359726	20.1348591254662
ebi-a-GCST90017055	rs3800154	A	C	-0.0797959	0.0177639	6.11575e-06	A	C	-0.0222587	0.0195633	0.255214	20.1782972501745
ebi-a-GCST90017055	rs511258	G	A	-0.0757474	0.0162475	4.52054e-06	G	A	-0.0170436	0.021981	0.438115	21.7351363815248
ebi-a-GCST90017055	rs550351	A	C	0.078587	0.018003	9.43127e-06	A	C	0.00343886	0.0173101	0.842528	19.0551186564476
ebi-a-GCST90017055	rs6769553	A	G	0.0849743	0.0157451	7.91061e-08	A	G	0.0289488	0.0193964	0.135573	29.1262347009128
ebi-a-GCST90017055	rs7569771	A	G	-0.075914	0.0170308	8.1197e-06	A	G	-0.00537976	0.0198855	0.786747	19.8688921926297
ebi-a-GCST90017055	rs872501	G	A	0.116125	0.025946	5.80805e-06	G	A	0.0128441	0.0317215	0.685551	20.0313687826484
ebi-a-GCST90017055	rs9818949	T	G	-0.0859927	0.0188671	5.38828e-06	T	G	0.0109957	0.0215919	0.610576	20.7736527468704
ebi-a-GCST90017059	rs10274562	C	T	0.110917	0.0244556	6.49606e-06	C	T	0.0209059	0.0176047	0.235024	20.5702506872566
ebi-a-GCST90017059	rs12636310	G	A	0.132725	0.0282037	2.81235e-06	G	A	0.00181529	0.0197908	0.926917	22.1458979878157
ebi-a-GCST90017059	rs12724320	C	T	-0.120881	0.0249229	1.51985e-06	C	T	0.0113996	0.017622	0.5177	23.5244207426577
ebi-a-GCST90017059	rs1416041	A	C	-0.182339	0.0339898	7.04417e-08	A	C	-0.00155234	0.0211033	0.941361	28.7780868581078
ebi-a-GCST90017059	rs2729556	T	C	0.109097	0.0233699	3.18676e-06	T	C	0.0106133	0.0172061	0.537345	21.7927435652017
ebi-a-GCST90017059	rs4490371	T	C	-0.111816	0.0248963	7.74622e-06	T	C	-0.00274612	0.0174292	0.874805	20.1715043003088
ebi-a-GCST90017059	rs79113084	C	T	-0.152166	0.0317519	2.06125e-06	C	T	0.0131501	0.0277547	0.635644	22.9665527271416
ebi-a-GCST90017059	rs9729514	G	A	-0.184934	0.0394616	2.36772e-06	G	A	0.0952801	0.0303141	0.00167171	21.9626199485178
ebi-a-GCST90017062	rs10167839	A	G	0.0519509	0.0116306	8.09245e-06	A	G	-0.00821766	0.0178687	0.645595	19.9517921556389
ebi-a-GCST90017062	rs11783695	G	T	-0.0734114	0.0161398	4.72683e-06	G	T	0.0546311	0.0235076	0.020127	20.6885815356909
ebi-a-GCST90017062	rs17781867	C	T	0.0999271	0.0211728	1.96336e-06	C	T	0.0319082	0.0337586	0.344562	22.2746032600911
ebi-a-GCST90017062	rs3819978	C	T	-0.11504	0.0260137	8.74138e-06	C	T	-0.00693477	0.0324158	0.830601	19.5566062176792
ebi-a-GCST90017062	rs6105066	T	C	-0.0607052	0.013425	5.05918e-06	T	C	-0.000974913	0.0193079	0.959729	20.4466988173625
ebi-a-GCST90017062	rs6493760	T	C	-0.0535262	0.0115885	3.38361e-06	T	C	0.0149659	0.0179069	0.403291	21.3342988697788
ebi-a-GCST90017062	rs7117576	A	G	0.0829505	0.0170891	6.47978e-07	A	G	0.0197316	0.0298719	0.508909	23.5613208855004
ebi-a-GCST90017062	rs7583465	C	T	0.0527654	0.0112619	2.55611e-06	C	T	0.0336448	0.0172072	0.0505499	21.9520526730005
ebi-a-GCST90017062	rs78572139	G	A	0.125038	0.0279411	5.23106e-06	G	A	0.0347064	0.0284398	0.222335	20.0261303027283
ebi-a-GCST90017062	rs78613526	G	A	0.167497	0.0367639	5.11423e-06	G	A	0.0138398	0.039324	0.72488	20.7573024576247
ebi-a-GCST90017064	rs10931481	A	G	-0.0610096	0.0130484	3.38213e-06	A	G	-0.0451616	0.0188548	0.01661	21.8615943769205
ebi-a-GCST90017064	rs12079579	A	G	0.0955324	0.0213436	5.03721e-06	A	G	0.0060274	0.0307848	0.844773	20.0339243894885
ebi-a-GCST90017064	rs12539819	C	T	0.110654	0.0240684	4.49376e-06	C	T	0.0283506	0.0339737	0.404007	21.1368270754034
ebi-a-GCST90017064	rs1391597	C	T	0.0590284	0.0124874	1.85964e-06	C	T	0.0239283	0.0175096	0.171757	22.3448774110191
ebi-a-GCST90017064	rs2047242	A	G	-0.067603	0.0133738	2.46371e-07	A	G	0.00661267	0.0203474	0.74519	25.5518464786923
ebi-a-GCST90017064	rs2105937	G	A	-0.0580215	0.0127806	5.10352e-06	G	A	0.018802	0.0179674	0.295355	20.6098779008608
ebi-a-GCST90017064	rs2166943	C	A	-0.0566974	0.0123497	5.27716e-06	C	A	-0.000261121	0.0173295	0.987978	21.0772269475961
ebi-a-GCST90017064	rs289410	A	G	0.0654926	0.0139101	2.27463e-06	A	G	-0.0566147	0.0189121	0.00275734	22.1678696701497
ebi-a-GCST90017064	rs431418	G	A	0.094737	0.0210157	5.53669e-06	G	A	-0.0206883	0.0293127	0.480326	20.3213022523741
ebi-a-GCST90017064	rs71386687	T	G	0.121037	0.02386	2.90764e-07	T	G	-0.0219678	0.02714	0.41827	25.7332964382901
ebi-a-GCST90017064	rs73802842	C	A	0.0736808	0.0169665	7.48032e-06	C	A	0.0028678	0.020084	0.886456	18.8592380484335
ebi-a-GCST90017064	rs9870933	G	A	-0.0621643	0.0126072	8.49122e-07	G	A	0.00392028	0.017557	0.823311	24.3133504647115
ebi-a-GCST90017068	rs10036909	C	T	0.185519	0.0400881	8.05434e-06	C	T	-0.00113214	0.0434146	0.979196	21.4163691037825
ebi-a-GCST90017068	rs11787826	C	A	0.081327	0.0171154	2.63463e-06	C	A	-0.00806701	0.0174095	0.643101	22.5785161976954
ebi-a-GCST90017068	rs1990708	A	C	-0.109619	0.0247785	8.90574e-06	A	C	0.0128213	0.0316627	0.685528	19.5713889231157
ebi-a-GCST90017068	rs2017373	C	T	0.0782258	0.0176841	9.50298e-06	C	T	0.00852299	0.0178068	0.632198	19.5674441265138
ebi-a-GCST90017068	rs7225245	A	G	-0.079173	0.0170421	4.18013e-06	A	G	-0.0210273	0.0173307	0.225018	21.5828098318984
ebi-a-GCST90017088	rs1882878	A	G	-0.0768966	0.0163908	2.98092e-06	A	G	-0.0234595	0.0187685	0.211323	22.0096924205996
ebi-a-GCST90017088	rs2013594	C	T	0.0720698	0.0155153	3.42129e-06	C	T	-0.00384328	0.0174968	0.826139	21.5767623839209
ebi-a-GCST90017088	rs55807413	A	G	0.107329	0.0237633	5.5143e-06	A	G	-0.0381573	0.0286295	0.182598	20.3995536213145
ebi-a-GCST90017088	rs62376424	C	T	-0.0762216	0.0163499	3.65452e-06	C	T	-0.0281976	0.0186104	0.129733	21.7333122886171
ebi-a-GCST90017088	rs6656807	G	A	-0.0703062	0.0153954	5.49693e-06	G	A	-0.00880344	0.0177558	0.620032	20.8547648011056
ebi-a-GCST90017088	rs742016	A	G	-0.0688571	0.0149769	4.65693e-06	A	G	-0.00836159	0.0181774	0.645517	21.1374987906275
ebi-a-GCST90016963	rs1901739	G	T	-0.115769	0.0248626	3.58798e-06	G	T	0.0156423	0.0171561	0.361895	21.6816074921711
ebi-a-GCST90016963	rs35110698	T	C	-0.146322	0.0320852	5.72321e-06	T	C	0.030171	0.0242686	0.213789	20.7974340490349
ebi-a-GCST90016963	rs35778461	C	T	0.146679	0.0297186	1.20629e-06	C	T	0.00334859	0.0204066	0.869657	24.3601067838864
ebi-a-GCST90016963	rs594561	T	C	-0.112231	0.0251681	9.41109e-06	T	C	0.00734292	0.0171106	0.667818	19.8849637427076
ebi-a-GCST90016963	rs602075	G	A	-0.168974	0.0296976	3.56574e-08	G	A	0.0130548	0.0194587	0.502287	32.3740522332323
ebi-a-GCST90016963	rs6742198	A	G	-0.149152	0.0316484	3.34511e-06	A	G	0.0134521	0.0201759	0.504938	22.2103112463428
ebi-a-GCST90016963	rs76904847	G	A	0.148523	0.0334857	6.08751e-06	G	A	0.0523389	0.0226888	0.0210649	19.6729125628091
ebi-a-GCST90016963	rs7898615	T	G	0.167966	0.0373586	8.87279e-06	T	G	-0.0125471	0.0250207	0.61604	20.2144334622529
ebi-a-GCST90016968	rs11585893	A	G	-0.0740746	0.0147633	1.79511e-06	A	G	0.0198931	0.0200312	0.320658	25.1751310509083
ebi-a-GCST90016968	rs13207588	A	G	-0.059205	0.0131195	7.48497e-06	A	G	0.0131284	0.0217283	0.545708	20.3648963097926
ebi-a-GCST90016968	rs1340391	T	C	-0.0592004	0.0132244	6.73008e-06	T	C	-0.0264623	0.0249479	0.288824	20.0399820610184
ebi-a-GCST90016968	rs17619981	T	G	0.0880978	0.0187002	2.68683e-06	T	G	-0.00232155	0.0251313	0.926399	22.1941043554338
ebi-a-GCST90016968	rs2023437	T	C	-0.0782325	0.0167634	5.01822e-06	T	C	0.00330901	0.0261099	0.899151	21.7796151526319
ebi-a-GCST90016968	rs66474973	G	T	0.0812515	0.0164479	6.80973e-07	G	T	-0.023665	0.0278513	0.395496	24.4029236338429
ebi-a-GCST90016968	rs66710942	T	C	-0.0488038	0.0107412	5.8626e-06	T	C	0.00185191	0.0171607	0.914062	20.6443717544688
ebi-a-GCST90016968	rs6795673	C	T	0.0538565	0.0105251	3.37909e-07	C	T	-0.018062	0.0171398	0.291973	26.1832643798367
ebi-a-GCST90016968	rs9507307	C	T	0.0604456	0.0129128	2.12711e-06	C	T	0.00280759	0.0199541	0.888105	21.9123288370224
ebi-a-GCST90016978	rs10461257	A	G	-0.0551969	0.0122069	6.50744e-06	A	G	-0.000512374	0.0181494	0.977478	20.4464823057779
ebi-a-GCST90016978	rs17081797	A	G	-0.0904325	0.0204253	3.34033e-06	A	G	0.00736139	0.0349425	0.833144	19.6025326570429
ebi-a-GCST90016978	rs60954665	T	G	0.049815	0.0110787	7.13181e-06	T	G	0.00365221	0.0170622	0.830505	20.2182082147353
ebi-a-GCST90016978	rs62132810	A	G	-0.0828853	0.0179623	5.66709e-06	A	G	0.0228357	0.0245203	0.351699	21.292719666952
ebi-a-GCST90016978	rs62190261	A	C	0.0958394	0.0214723	8.74017e-06	A	C	-0.00145712	0.0306165	0.962041	19.9219130277614
ebi-a-GCST90016978	rs62467127	C	T	0.114108	0.0251983	3.25364e-06	C	T	-0.00533455	0.0548866	0.922574	20.5064131302177
ebi-a-GCST90016978	rs73952017	C	T	-0.0862164	0.0194354	8.45766e-06	C	T	0.0343745	0.0280474	0.220356	19.6785367859459
ebi-a-GCST90016978	rs78521377	C	T	0.124992	0.0274797	5.60673e-06	C	T	0.00169545	0.0491105	0.97246	20.6890457624395
ebi-a-GCST90016978	rs892686	A	G	0.0514099	0.011136	3.96862e-06	A	G	0.00793884	0.0171777	0.643966	21.3125332392026
ebi-a-GCST90016982	rs11532348	C	T	-0.103931	0.0226826	5.71189e-06	C	T	-0.00193248	0.0239963	0.935814	20.9944520212665
ebi-a-GCST90016982	rs12684609	T	C	0.100827	0.0220366	6.10183e-06	T	C	0.0251749	0.0215658	0.243066	20.9345925990406
ebi-a-GCST90016982	rs12996055	A	C	0.0921817	0.0209405	8.07644e-06	A	C	0.0093516	0.0195541	0.632479	19.378284681033
ebi-a-GCST90016982	rs143662916	C	T	0.253264	0.0540141	3.07249e-06	C	T	0.0328962	0.0507971	0.517245	21.9853121028223
ebi-a-GCST90016982	rs189356	G	A	0.0781125	0.0171916	6.26297e-06	G	A	-0.0257123	0.0173246	0.13777	20.6446954122046
ebi-a-GCST90016982	rs213863	T	C	0.0887412	0.0188377	2.34882e-06	T	C	-0.00233721	0.0178246	0.895678	22.1919181430583
ebi-a-GCST90016982	rs28402691	T	C	0.110695	0.0251199	9.55675e-06	T	C	-0.0304623	0.0240826	0.205903	19.4187019889952
ebi-a-GCST90016982	rs305411	A	G	0.129218	0.0264518	1.00907e-06	A	G	-0.0272697	0.0281591	0.332837	23.8636
ebi-a-GCST90016982	rs3828477	G	T	-0.0912179	0.019569	2.88975e-06	G	T	0.00640441	0.0180584	0.722851	21.7281561197644
ebi-a-GCST90016982	rs72821405	T	C	-0.147365	0.0319978	4.75762e-06	T	C	0.0575534	0.0305164	0.0592966	21.2103804139688
ebi-a-GCST90016982	rs74919520	G	A	0.125703	0.0276296	5.76328e-06	G	A	0.0218306	0.027724	0.431033	20.6986532898611
ebi-a-GCST90016985	rs10810043	G	A	-0.0515518	0.0115923	9.27428e-06	G	A	0.00518204	0.0182197	0.77609	19.7764549390927
ebi-a-GCST90016985	rs11077359	C	T	0.0645443	0.0148833	9.63607e-06	C	T	-0.0142102	0.0227405	0.532047	18.8069
ebi-a-GCST90016985	rs11080344	C	T	0.0516921	0.0113054	4.78696e-06	C	T	0.026227	0.0171885	0.127049	20.9062666770929
ebi-a-GCST90016985	rs13247359	G	A	0.051211	0.0113031	7.32605e-06	G	A	0.0167956	0.0172431	0.330033	20.5272784290556
ebi-a-GCST90016985	rs13394391	C	T	-0.0709302	0.0150918	2.20318e-06	C	T	0.0118658	0.0235769	0.614766	22.0892152099283
ebi-a-GCST90016985	rs178271	C	T	-0.145257	0.0294239	7.81088e-07	C	T	-0.0680683	0.0655958	0.299413	24.3710179197647
ebi-a-GCST90016985	rs4575475	A	G	-0.0619514	0.0137787	7.04288e-06	A	G	-0.00847693	0.0204236	0.678102	20.2155593014337
ebi-a-GCST90016985	rs7521171	A	G	0.0596434	0.0129279	4.32245e-06	A	G	0.00983603	0.0186086	0.5971	21.2847629183571
ebi-a-GCST90016985	rs8100692	T	C	0.0577411	0.0113476	4.16457e-07	T	C	-0.0273195	0.0172055	0.112323	25.8917895924259
ebi-a-GCST90016989	rs11150408	G	T	-0.0488254	0.0109063	7.05781e-06	G	T	-0.0423689	0.0171622	0.0135594	20.0418007641106
ebi-a-GCST90016989	rs12537781	T	C	-0.055544	0.0125223	9.15145e-06	T	C	-0.00347552	0.0200063	0.862085	19.6746083702247
ebi-a-GCST90016989	rs13279148	G	A	0.0715309	0.0150878	2.25284e-06	G	A	-0.0356783	0.0270434	0.18707	22.4768548825395
ebi-a-GCST90016989	rs1899291	T	C	-0.0697217	0.0150285	4.56688e-06	T	C	-0.00218642	0.0236285	0.926274	21.5230921111263
ebi-a-GCST90016989	rs3005511	G	A	-0.0516127	0.0112852	5.28701e-06	G	A	0.0169331	0.0186285	0.363355	20.9167707821422
ebi-a-GCST90016989	rs345219	G	T	0.0497368	0.0112621	8.80055e-06	G	T	-0.00183408	0.0172764	0.915455	19.5037
ebi-a-GCST90016989	rs3752849	G	A	0.163846	0.036608	7.68051e-06	G	A	-0.0290615	0.0392759	0.459342	20.0317864222855
ebi-a-GCST90016989	rs4793307	C	T	0.0574165	0.0122472	4.00691e-06	C	T	0.0446713	0.0201289	0.0264685	21.978589128877
ebi-a-GCST90016989	rs62503162	A	G	-0.0974091	0.0194379	7.46603e-07	A	G	-0.0284665	0.0419108	0.497001	25.1131028009543
ebi-a-GCST90016989	rs73729431	C	T	-0.13745	0.0299983	3.16738e-06	C	T	-0.0339194	0.0595757	0.569119	20.9940487025498
ebi-a-GCST90016990	rs112205261	T	C	-0.188618	0.0403613	3.34649e-06	T	C	0.00632075	0.0313991	0.840461	21.839162461496
ebi-a-GCST90016990	rs13070736	A	C	-0.121331	0.0272024	7.61921e-06	A	C	0.0174613	0.0231624	0.45093	19.8943204529768
ebi-a-GCST90016990	rs1784446	A	G	-0.0907728	0.0198096	5.2313e-06	A	G	0.00622778	0.0170827	0.715436	20.9971355313244
ebi-a-GCST90016990	rs2223081	A	G	-0.102572	0.0221108	3.88893e-06	A	G	0.0274349	0.0190823	0.150515	21.5203204964633
ebi-a-GCST90016990	rs2240838	G	A	-0.0980582	0.0197653	7.36207e-07	G	A	0.00678527	0.0173303	0.695409	24.6127994367318
ebi-a-GCST90016990	rs3851328	G	T	0.107774	0.0236527	4.1759e-06	G	T	0.0279382	0.0206328	0.175715	20.7618742776876
ebi-a-GCST90016990	rs4985746	A	G	-0.110522	0.0247653	5.71465e-06	A	G	-0.0138259	0.0281261	0.623024	19.9163745014545
ebi-a-GCST90016990	rs6430926	T	C	-0.0879736	0.0197127	8.37124e-06	T	C	0.0233058	0.0172506	0.176691	19.9164762767198
ebi-a-GCST90016990	rs67490567	T	C	0.108495	0.0245457	8.94211e-06	T	C	-0.0132097	0.0197315	0.503193	19.5374826095052
ebi-a-GCST90016990	rs76663501	C	T	0.175349	0.0378576	4.8257e-06	C	T	0.0185242	0.0389009	0.633938	21.4536124272359
ebi-a-GCST90016993	rs1434153	G	A	-0.0684526	0.0152443	6.85299e-06	G	A	-0.0309959	0.0172823	0.072892	20.1634537299881
ebi-a-GCST90016993	rs16936671	C	T	-0.0968026	0.0217883	6.0431e-06	C	T	0.00598199	0.0249356	0.81041	19.7391001903537
ebi-a-GCST90016993	rs17804233	C	T	0.0662914	0.0144203	4.58606e-06	C	T	-0.0132922	0.0171325	0.437838	21.1332256756848
ebi-a-GCST90016993	rs2901723	A	C	-0.0641339	0.0144295	8.79468e-06	A	C	-0.00688771	0.0172169	0.689117	19.7548044739119
ebi-a-GCST90016993	rs340991	A	G	-0.0740482	0.0158891	3.74938e-06	A	G	0.0179264	0.0193463	0.35413	21.7185294075581
ebi-a-GCST90016993	rs3804326	A	G	0.14147	0.0336352	9.85281e-06	A	G	-0.0411577	0.0397907	0.30097	17.6905232332918
ebi-a-GCST90016993	rs45480394	T	G	-0.0687134	0.0151835	7.66161e-06	T	G	-0.00763998	0.0178545	0.668723	20.4804308686219
ebi-a-GCST90016993	rs4697572	A	G	-0.0810636	0.0163308	7.59347e-07	A	G	-0.00918143	0.0214838	0.669112	24.6397815454983
ebi-a-GCST90016993	rs58236560	G	T	-0.111157	0.0234426	2.16118e-06	G	T	0.0430599	0.0262743	0.101242	22.4834048004488
ebi-a-GCST90016993	rs61806970	C	T	0.142548	0.0320688	9.09411e-06	C	T	0.0115097	0.0343256	0.737391	19.7586304454404
ebi-a-GCST90016993	rs622418	A	G	-0.0668051	0.0143224	3.68154e-06	A	G	-0.00417957	0.0171392	0.807339	21.7564302900022
ebi-a-GCST90016993	rs6474512	C	A	-0.067015	0.0143201	3.01544e-06	C	A	0.00836368	0.0176525	0.635644	21.9003947191222
ebi-a-GCST90016993	rs710230	C	T	-0.143381	0.0281514	6.33126e-07	C	T	0.00107291	0.0334276	0.974395	25.9407910010245
ebi-a-GCST90016993	rs7221249	G	A	-0.0839861	0.0142741	4.30953e-09	G	A	-0.0123714	0.0171268	0.470087	34.6192264466958
ebi-a-GCST90016993	rs9590927	A	G	0.0646003	0.0143479	6.39043e-06	A	G	0.0159294	0.0171907	0.354119	20.2718034808588
ebi-a-GCST90016997	rs1020520	T	G	-0.0590705	0.0132929	8.88976e-06	T	G	-0.0124781	0.0238212	0.6004	19.7470314837932
ebi-a-GCST90016997	rs10444197	A	G	-0.0505823	0.0113455	5.98467e-06	A	G	0.0101045	0.0179472	0.573427	19.8769555146614
ebi-a-GCST90016997	rs11052069	C	T	-0.0477832	0.0107833	9.37951e-06	C	T	0.01238	0.0172611	0.473238	19.6357315424625
ebi-a-GCST90016997	rs11720857	C	T	0.0630776	0.0144485	9.26254e-06	C	T	-0.0143362	0.0223985	0.522139	19.059205686921
ebi-a-GCST90016997	rs12906958	C	T	-0.0533159	0.0115935	4.348e-06	C	T	0.0448104	0.0188285	0.0173165	21.1487331170487
ebi-a-GCST90016997	rs17159861	C	T	0.0962228	0.0168388	1.03786e-08	C	T	-0.0284653	0.0276937	0.304014	32.6537981079535
ebi-a-GCST90016997	rs2644213	A	G	-0.0538845	0.0121245	9.85644e-06	A	G	0.0125031	0.0186718	0.503096	19.7514979936677
ebi-a-GCST90016997	rs4076415	G	T	-0.0515152	0.0110294	1.98976e-06	G	T	-0.015507	0.0177787	0.383085	21.8155921447566
ebi-a-GCST90016997	rs62024432	C	T	-0.0769698	0.0172101	7.50205e-06	C	T	-0.0624165	0.0289294	0.0309628	20.0020232850981
ebi-a-GCST90016997	rs6762473	A	C	-0.0521584	0.0112353	4.26108e-06	A	C	-0.00699103	0.0180482	0.698495	21.5515829692485
ebi-a-GCST90016997	rs76898927	G	A	0.123055	0.0266375	4.78983e-06	G	A	0.0354727	0.0376408	0.345988	21.3408446342246
ebi-a-GCST90016997	rs79895140	T	C	-0.0641017	0.0141153	8.61807e-06	T	C	0.0144382	0.0272911	0.596774	20.6233336935687
ebi-a-GCST90016997	rs9648214	T	C	-0.0828719	0.016431	2.52029e-07	T	C	0.0335979	0.0303188	0.267795	25.4382130741872
ebi-a-GCST90016998	rs12719051	A	G	0.0916626	0.0208183	7.11771e-06	A	G	0.0371765	0.0351187	0.289784	19.3862504201616
ebi-a-GCST90016998	rs182318	G	A	-0.0824941	0.0195615	8.39827e-06	G	A	0.0289087	0.0310519	0.351864	17.7844922152166
ebi-a-GCST90016998	rs2200429	A	G	-0.0888825	0.0198479	5.29724e-06	A	G	0.0042049	0.0287658	0.883782	20.0541101814673
ebi-a-GCST90016998	rs265534	T	G	-0.0563756	0.0120127	2.26757e-06	T	G	-0.000535242	0.0171927	0.975164	22.0242481405263
ebi-a-GCST90016998	rs4583233	A	C	0.0670205	0.0128122	2.83851e-07	A	C	-0.00601016	0.0189579	0.751223	27.3632644820476
ebi-a-GCST90016998	rs56080211	T	C	-0.123093	0.0282743	9.14282e-06	T	C	0.0147516	0.0323459	0.648348	18.9532193716372
ebi-a-GCST90016998	rs6923695	T	G	0.103268	0.0229525	4.87405e-06	T	G	0.00733273	0.0341663	0.830064	20.2428445490011
ebi-a-GCST90017005	rs11617697	A	G	-0.143349	0.0286241	7.21755e-07	A	G	-0.0529476	0.0377169	0.160374	25.079891562218
ebi-a-GCST90017005	rs12964517	G	A	0.0587198	0.0123453	2.07501e-06	G	A	-0.0219489	0.0190474	0.249183	22.6238149188077
ebi-a-GCST90017005	rs13082419	C	T	-0.0715522	0.016137	9.55983e-06	C	T	0.0379782	0.0272664	0.163663	19.6607637641518
ebi-a-GCST90017005	rs16884680	G	T	-0.0906428	0.0191909	1.73968e-06	G	T	0.0301578	0.0282005	0.284886	22.3087861509386
ebi-a-GCST90017005	rs35179274	C	T	-0.0627263	0.013786	5.75798e-06	C	T	0.00176194	0.0222017	0.936746	20.7025
ebi-a-GCST90017005	rs3809430	T	C	-0.0548171	0.0118426	3.5532e-06	T	C	0.028538	0.0185247	0.123428	21.4258465994214
ebi-a-GCST90017005	rs57199565	T	C	0.0783394	0.0160257	7.9704e-07	T	C	-0.012811	0.0222628	0.564992	23.8960690704757
ebi-a-GCST90017005	rs66746423	C	T	0.0751501	0.0164978	6.11139e-06	C	T	-0.0218419	0.023751	0.357771	20.7494723279102
ebi-a-GCST90017005	rs6704822	G	A	-0.0739179	0.0166705	6.62232e-06	G	A	0.0187761	0.0254632	0.460889	19.6608363606918
ebi-a-GCST90017005	rs72783037	C	A	0.0658926	0.0143747	6.54757e-06	C	A	0.0567644	0.0208459	0.00646815	21.012402400736
ebi-a-GCST90017005	rs73615400	T	C	-0.0956303	0.0193428	9.53608e-07	T	C	0.0396498	0.0290056	0.171635	24.4428787658607
ebi-a-GCST90017005	rs73849225	T	C	0.0975711	0.0224388	5.20907e-06	T	C	0.00393978	0.0310812	0.899132	18.9078934824297
ebi-a-GCST90017005	rs78250280	G	A	0.0749762	0.0164404	3.35792e-06	G	A	0.0241044	0.0244998	0.325185	20.7980247700498
ebi-a-GCST90017005	rs876734	T	C	0.0618696	0.0132532	2.88908e-06	T	C	0.0228829	0.019167	0.232529	21.7928039941501
ebi-a-GCST90017005	rs9316536	T	G	-0.0817111	0.0183121	7.8352e-06	T	G	-0.0358584	0.0247136	0.146791	19.9106671147266
ebi-a-GCST90017006	rs10140184	A	C	0.0576795	0.012599	4.95861e-06	A	C	-0.00127564	0.017393	0.941534	20.959
ebi-a-GCST90017006	rs10917203	A	C	0.0612633	0.0130917	3.15152e-06	A	C	-0.0195068	0.0174996	0.26498	21.8982134130347
ebi-a-GCST90017006	rs112176119	C	T	-0.113455	0.0245762	3.32767e-06	C	T	-0.019768	0.0294584	0.50219	21.3116863067721
ebi-a-GCST90017006	rs13239072	G	A	0.0687427	0.0142728	1.81782e-06	G	A	-0.0207539	0.0191531	0.278554	23.1971596436667
ebi-a-GCST90017006	rs17830032	G	A	-0.160597	0.0310515	2.38891e-07	G	A	0.0129497	0.0315919	0.681874	26.7491316195157
ebi-a-GCST90017006	rs1999224	G	T	-0.0949051	0.0203503	3.75491e-06	G	T	0.0475079	0.0286261	0.0969951	21.7489087163271
ebi-a-GCST90017006	rs2012708	G	A	-0.0573202	0.0126905	6.52544e-06	G	A	0.00869872	0.0180005	0.628918	20.4013039957622
ebi-a-GCST90017006	rs2213117	T	G	0.0877797	0.0189012	4.21328e-06	T	G	-0.00912017	0.023418	0.696943	21.5679778773147
ebi-a-GCST90017006	rs75586835	A	G	-0.114498	0.0263455	9.38707e-06	A	G	0.0176256	0.0336119	0.600009	18.8878667753479
ebi-a-GCST90017008	rs11126423	T	C	-0.0904399	0.0196301	5.91248e-06	T	C	-0.0208466	0.0298403	0.484798	21.2263403198231
ebi-a-GCST90017008	rs11736617	G	A	-0.0759493	0.0172101	9.02049e-06	G	A	-0.0311182	0.0376784	0.408866	19.4751478449936
ebi-a-GCST90017008	rs12812672	T	C	-0.096065	0.020828	2.55806e-06	T	C	0.0429452	0.0330983	0.194458	21.2733181991498
ebi-a-GCST90017008	rs149302	T	C	-0.0645635	0.0143225	7.48187e-06	T	C	-0.0348672	0.0202296	0.0847852	20.320597293702
ebi-a-GCST90017008	rs16840310	G	A	0.0608052	0.0122149	6.75118e-07	G	A	-0.00520321	0.0174123	0.765075	24.7800176190721
ebi-a-GCST90017008	rs16940167	C	T	0.0732552	0.0159898	3.90841e-06	C	T	0.0611393	0.0214695	0.00440332	20.9889567923671
ebi-a-GCST90017008	rs17156849	G	A	-0.112891	0.0245292	4.1917e-06	G	A	0.0415213	0.0363767	0.253693	21.1812639210145
ebi-a-GCST90017008	rs62029761	A	G	0.128753	0.0276002	3.89081e-06	A	G	-0.0275663	0.0378756	0.466728	21.7615715715966
ebi-a-GCST90017008	rs62200412	C	T	-0.0800851	0.0163834	5.80216e-07	C	T	-0.0239168	0.0197274	0.225374	23.8943584844892
ebi-a-GCST90017008	rs72730932	C	A	-0.0899559	0.0177107	6.88763e-07	C	A	-0.0212778	0.0293449	0.468395	25.7981077721048
ebi-a-GCST90017008	rs739451	C	T	0.0649589	0.0147534	7.87807e-06	C	T	-0.00351059	0.0211435	0.868128	19.3862178796989
ebi-a-GCST90017008	rs9276029	A	G	-0.0811384	0.0185669	8.92771e-06	A	G	-0.00814491	0.0215026	0.704846	19.0973928576683
ebi-a-GCST90017008	rs9837139	A	G	0.10752	0.0240482	8.70803e-06	A	G	-0.0470266	0.0306772	0.125288	19.9900261006689
ebi-a-GCST90017020	rs1031599	T	G	0.078627	0.0175644	6.31379e-06	T	G	0.0519794	0.0351882	0.139627	20.0390335940981
ebi-a-GCST90017020	rs12566975	T	C	-0.0468097	0.0105787	9.57194e-06	T	C	-0.00319296	0.017173	0.8525	19.5797486852093
ebi-a-GCST90017020	rs1528479	A	G	0.0497799	0.0111919	9.63984e-06	A	G	-0.00197723	0.0177269	0.91119	19.7833756513146
ebi-a-GCST90017020	rs1997204	C	T	0.108075	0.0242022	5.97077e-06	C	T	-0.0154269	0.0412947	0.708717	19.9407182583273
ebi-a-GCST90017020	rs2385421	A	G	0.0746186	0.0180734	7.13724e-06	A	G	0.0490085	0.0263992	0.0633913	17.0456855304347
ebi-a-GCST90017020	rs3821998	C	A	-0.0864066	0.0192519	6.72048e-06	C	A	0.0228608	0.0279944	0.414144	20.1440429457879
ebi-a-GCST90017020	rs4738679	A	G	0.0520267	0.011404	4.41754e-06	A	G	-0.032775	0.0176088	0.0627047	20.813165736874
ebi-a-GCST90017020	rs6112314	A	C	-0.0561715	0.0108174	2.43215e-07	A	C	0.00612963	0.0181414	0.735453	26.9641208283663
ebi-a-GCST90017020	rs615997	T	C	0.0511752	0.0106491	2.0268e-06	T	C	0.0264448	0.0170715	0.121368	23.0936876045361
ebi-a-GCST90017020	rs62285313	A	G	0.0864203	0.0181565	1.58332e-06	A	G	-0.00673782	0.0289026	0.815667	22.655167173507
ebi-a-GCST90017020	rs72829893	G	T	0.117472	0.0268103	5.57763e-06	G	T	-0.0383049	0.0282424	0.175006	19.1984151345131
ebi-a-GCST90017020	rs78068103	A	G	0.0886199	0.0194248	3.66522e-06	A	G	0.0160761	0.0268221	0.548934	20.813705215862
ebi-a-GCST90017020	rs789029	C	T	-0.0641288	0.0137974	3.75327e-06	C	T	0.00712385	0.024579	0.771943	21.6028831458678
ebi-a-GCST90017024	rs10952110	G	T	0.0487709	0.0109614	9.08113e-06	G	T	0.0193193	0.0172911	0.263868	19.7965489263822
ebi-a-GCST90017024	rs11263806	A	G	-0.0524615	0.0116758	5.06512e-06	A	G	0.0295885	0.0180908	0.101932	20.1886887985913
ebi-a-GCST90017024	rs12611395	G	A	0.0902532	0.0199652	5.83042e-06	G	A	-0.0191823	0.0278987	0.491724	20.4351527376586
ebi-a-GCST90017024	rs160061	G	A	-0.0513831	0.0108094	2.12197e-06	G	A	-0.00368787	0.0171328	0.829571	22.5963050002849
ebi-a-GCST90017024	rs28540839	A	C	0.0508285	0.0110591	9.34329e-06	A	C	-0.015548	0.0171206	0.363801	21.1239444442904
ebi-a-GCST90017024	rs2880566	T	C	0.0599578	0.0134693	5.61423e-06	T	C	0.0291488	0.0242032	0.22846	19.8153307696233
ebi-a-GCST90017024	rs4955932	T	C	-0.0492283	0.0109388	7.05424e-06	T	C	-0.00467832	0.0176964	0.791498	20.2530443240125
ebi-a-GCST90017024	rs59805249	T	C	0.0936162	0.0207982	9.45388e-06	T	C	0.00478407	0.0297231	0.872129	20.2605166981469
ebi-a-GCST90017024	rs68104925	T	C	-0.0549104	0.0115385	2.36777e-06	T	C	0.0160584	0.0186108	0.38822	22.6469909202107
ebi-a-GCST90017024	rs7073658	G	T	0.0499621	0.0109693	5.26914e-06	G	T	0.0107106	0.0171737	0.53285	20.7454825031639
ebi-a-GCST90017024	rs73044693	A	G	-0.10758	0.0229884	3.57256e-06	A	G	-0.0594097	0.0333557	0.0748962	21.9000743531206
ebi-a-GCST90017024	rs7616165	G	T	-0.230542	0.0483465	2.77389e-06	G	T	0.00135407	0.0540784	0.980024	22.7389305088516
ebi-a-GCST90017024	rs76193507	A	G	-0.22973	0.0499776	2.93089e-06	A	G	-0.0697246	0.0305517	0.0224781	21.1292767512388
ebi-a-GCST90017024	rs7832116	A	G	-0.0714756	0.0151703	3.57084e-06	A	G	0.015776	0.0256024	0.537768	22.1986866530723
ebi-a-GCST90017024	rs954878	A	G	-0.0520656	0.0109082	1.78201e-06	A	G	-0.0181928	0.0177509	0.305413	22.7821953223581
ebi-a-GCST90017033	rs10202904	G	T	0.112811	0.0239106	3.08546e-06	G	T	-0.000952863	0.0174571	0.956471	22.2598354483638
ebi-a-GCST90017033	rs1334944	T	C	0.115197	0.0255492	7.61377e-06	T	C	0.0155952	0.0190864	0.41388	20.3295481679653
ebi-a-GCST90017033	rs4802933	G	A	0.135628	0.0308139	9.73823e-06	G	A	-0.0270731	0.0203341	0.183053	19.3733791308846
ebi-a-GCST90017033	rs6776814	T	C	-0.188956	0.0419905	8.04896e-06	T	C	-0.0227809	0.0608966	0.708337	20.2497320831429
ebi-a-GCST90017033	rs76029318	T	C	0.222849	0.0454319	1.07552e-06	T	C	0.0573058	0.0351269	0.102807	24.0602192022728
ebi-a-GCST90017033	rs894996	C	A	0.214213	0.0456045	3.81566e-06	C	A	-0.00229671	0.0333552	0.945104	22.0635936169744
ebi-a-GCST90017039	rs115602804	G	A	0.10308	0.0222736	1.93059e-06	G	A	-0.0174942	0.0279157	0.530869	21.4174611360097
ebi-a-GCST90017039	rs4236095	A	G	-0.0761961	0.0157042	1.93143e-06	A	G	-0.0418727	0.028311	0.139133	23.5414848023144
ebi-a-GCST90017039	rs60884758	C	T	-0.0702667	0.0142249	5.7069e-07	C	T	0.0187329	0.0224177	0.403364	24.4006093303618
ebi-a-GCST90017039	rs6657302	T	C	-0.10452	0.0225521	9.75708e-06	T	C	-0.0179913	0.0354558	0.611854	21.4795325072178
ebi-a-GCST90017039	rs7298818	C	T	0.0888832	0.0200902	8.53631e-06	C	T	-0.00602376	0.0283578	0.83178	19.5736060499253
ebi-a-GCST90017041	rs10899911	A	G	-0.0717102	0.0148151	1.15271e-06	A	G	-0.00478237	0.0202234	0.813063	23.4289428493007
ebi-a-GCST90017041	rs11715853	G	A	-0.0662952	0.0146114	6.22917e-06	G	A	-0.0206568	0.0187812	0.27139	20.5864048844665
ebi-a-GCST90017041	rs2090816	C	A	-0.0840967	0.0177315	2.89714e-06	C	A	-0.00041457	0.0222534	0.985137	22.4940137141697
ebi-a-GCST90017041	rs35055552	T	C	0.109554	0.0235433	3.3485e-06	T	C	-0.0398164	0.0249718	0.110833	21.6531859121926
ebi-a-GCST90017041	rs55877868	A	C	-0.104458	0.0228089	2.87071e-06	A	C	0.0164549	0.0285859	0.564867	20.9736844847706
ebi-a-GCST90017041	rs62273907	A	G	0.229468	0.0502262	5.88383e-06	A	G	0.0184035	0.0341859	0.590345	20.8729396540048
ebi-a-GCST90017041	rs6809952	G	A	-0.0684957	0.0150892	8.13355e-06	G	A	0.00709745	0.0194327	0.714939	20.6060233128686
ebi-a-GCST90017041	rs6828768	C	T	0.0636852	0.0132645	1.78328e-06	C	T	-0.00153696	0.0171494	0.928588	23.0512916692461
ebi-a-GCST90017041	rs7303158	C	T	0.0646859	0.0134256	1.32776e-06	C	T	0.00973473	0.0171842	0.571059	23.2140995533313
ebi-a-GCST90017041	rs7311004	C	T	0.0617522	0.0136438	5.92052e-06	C	T	0.0011585	0.0172555	0.946472	20.4849156393939
ebi-a-GCST90017041	rs7572229	A	G	-0.066273	0.0132736	6.31699e-07	A	G	0.0255565	0.0171618	0.136447	24.9284805871087
ebi-a-GCST90017041	rs78383039	T	C	-0.146315	0.0297119	1.57438e-06	T	C	-0.0336563	0.0433236	0.437242	24.2502853837938
ebi-a-GCST90017041	rs8039785	G	T	-0.0618345	0.0133	3.62093e-06	G	T	-0.0241039	0.0170976	0.158603	21.6151585180055
ebi-a-GCST90017041	rs823424	G	A	-0.0713448	0.0156958	4.95291e-06	G	A	0.00418621	0.0196886	0.831623	20.6613
ebi-a-GCST90017042	rs10031059	C	T	0.121167	0.0225844	1.23637e-07	C	T	0.0273087	0.0201338	0.174983	28.7840298363943
ebi-a-GCST90017042	rs11001941	G	A	-0.195611	0.0392217	1.32859e-06	G	A	-0.00973221	0.0304056	0.748909	24.8733178429713
ebi-a-GCST90017042	rs12069354	C	T	0.16763	0.0379501	9.28346e-06	C	T	0.0306612	0.0351164	0.382591	19.5109151747471
ebi-a-GCST90017042	rs2054133	A	G	-0.0895433	0.0188332	2.14166e-06	A	G	-0.0137758	0.0179385	0.442518	22.6056997252786
ebi-a-GCST90017042	rs36121075	A	G	-0.14067	0.030628	6.98715e-06	A	G	-0.000596315	0.0230506	0.979361	21.0943281657716
ebi-a-GCST90017042	rs413827	G	A	0.110229	0.0237523	3.30088e-06	G	A	-0.0197003	0.0200454	0.325714	21.5367613267955
ebi-a-GCST90017042	rs5770862	T	C	0.162018	0.0356813	3.21959e-06	T	C	-0.028324	0.0294832	0.336712	20.6179364062839
ebi-a-GCST90017042	rs6918730	A	G	-0.135311	0.0289742	1.14731e-06	A	G	-0.0303177	0.0357384	0.396257	21.8093790232763
ebi-a-GCST90017042	rs7033353	G	T	-0.090152	0.018995	2.21958e-06	G	T	0.0146135	0.0171762	0.394882	22.5253805073737
ebi-a-GCST90017042	rs72850165	T	C	-0.134304	0.0300423	5.74156e-06	T	C	-0.00841041	0.0321522	0.793644	19.9853398487723
ebi-a-GCST90017042	rs74592222	G	A	0.137957	0.0302965	8.55342e-06	G	A	0.00286346	0.0269352	0.915337	20.7349295532631
ebi-a-GCST90017042	rs77681628	C	T	0.200307	0.0387328	2.68838e-07	C	T	-0.023162	0.0315108	0.462308	26.7444989829272
ebi-a-GCST90017044	rs118038478	A	G	0.205676	0.0468917	7.85416e-06	A	G	-0.0295935	0.0337539	0.380626	19.2386803719132
ebi-a-GCST90017044	rs12124567	A	G	-0.121281	0.0275017	9.48986e-06	A	G	0.00307076	0.0215187	0.886526	19.4476199039145
ebi-a-GCST90017044	rs12195431	T	C	0.196528	0.0442322	8.72811e-06	T	C	0.00433774	0.0290029	0.88111	19.7411199670632
ebi-a-GCST90017044	rs2240542	C	T	0.12085	0.0261776	4.8415e-06	C	T	-0.00494323	0.0193803	0.798673	21.312463614519
ebi-a-GCST90017044	rs2918132	T	C	0.114648	0.0254916	6.42407e-06	T	C	-0.0292501	0.0176888	0.0982087	20.2273400526527
ebi-a-GCST90017044	rs430270	A	C	0.139155	0.0297055	2.86847e-06	A	C	-0.00820805	0.021761	0.706031	21.9444094396464
ebi-a-GCST90017044	rs57404562	C	A	0.155486	0.0316057	6.2157e-07	C	A	-0.0140226	0.0254088	0.581031	24.202027791204
ebi-a-GCST90017044	rs79263163	A	C	-0.143982	0.031501	7.51052e-06	A	C	0.0277493	0.0212803	0.192237	20.8914085607148
ebi-a-GCST90017044	rs9426434	T	C	-0.123657	0.0278514	9.71717e-06	T	C	-0.0133762	0.0180259	0.458055	19.7125746401025
ebi-a-GCST90017044	rs9608249	A	G	-0.158213	0.0336317	2.06685e-06	A	G	-3.1355e-05	0.0271378	0.999078	22.1302688727242
ebi-a-GCST90017044	rs9959718	G	A	0.133012	0.0275361	1.9006e-06	G	A	0.0109991	0.021223	0.604276	23.3333334244658
ebi-a-GCST90017047	rs10279978	A	G	-0.0622202	0.0127675	1.17009e-06	A	G	0.0182641	0.0184872	0.323186	23.7493141614333
ebi-a-GCST90017047	rs11221428	T	C	-0.0726779	0.0158263	6.48649e-06	T	C	0.0102815	0.0203697	0.613737	21.0885127404594
ebi-a-GCST90017047	rs16843578	C	T	-0.0875276	0.0196779	5.08124e-06	C	T	-0.111762	0.0396545	0.00482659	19.7848399861265
ebi-a-GCST90017047	rs28603357	T	C	-0.214911	0.0474739	8.52236e-06	T	C	-0.101969	0.0616972	0.0983853	20.4930910050076
ebi-a-GCST90017047	rs34302036	G	A	-0.0550261	0.0120835	5.87665e-06	G	A	0.00938376	0.0173664	0.588963	20.7372886746188
ebi-a-GCST90017047	rs61841503	G	A	0.092888	0.0171454	3.99595e-08	G	A	0.0302865	0.0254367	0.233787	29.3510728870162
ebi-a-GCST90017047	rs62504452	A	G	-0.0710048	0.0156654	4.65833e-06	A	G	0.0550618	0.0247911	0.0263487	20.544351631101
ebi-a-GCST90017047	rs7109293	A	G	0.0919112	0.0205738	6.98361e-06	A	G	-0.0231936	0.0267134	0.385265	19.9575784575598
ebi-a-GCST90017047	rs75200530	T	G	-0.190644	0.0421065	5.06559e-06	T	G	-0.0199193	0.0498397	0.689401	20.4997231855988
ebi-a-GCST90017047	rs75987356	G	A	-0.129578	0.0280454	6.70795e-06	G	A	0.000625727	0.0320169	0.984407	21.3471188383138
ebi-a-GCST90017047	rs77702691	A	G	-0.094406	0.0208544	7.3697e-06	A	G	-0.026876	0.0300392	0.370949	20.4929176629328
ebi-a-GCST90017047	rs9389266	T	G	0.0722815	0.0162353	9.38469e-06	T	G	-0.00513702	0.022518	0.819546	19.8213703905483
ebi-a-GCST90017047	rs9567264	C	T	0.0580018	0.0127495	5.75692e-06	C	T	-0.00476117	0.0181079	0.792602	20.6964870635967
ebi-a-GCST90017052	rs11241747	T	C	-0.0533858	0.0120035	6.58977e-06	T	C	-0.00466002	0.0187976	0.804208	19.7804294670452
ebi-a-GCST90017052	rs11586410	G	A	-0.0863422	0.0169937	3.66277e-07	G	A	0.0108644	0.0239526	0.650131	25.8148928245326
ebi-a-GCST90017052	rs12642039	C	T	0.0553003	0.0119397	3.43005e-06	C	T	0.0108236	0.017838	0.544001	21.4520176287188
ebi-a-GCST90017052	rs12731	A	G	-0.0527684	0.0115053	4.87237e-06	A	G	0.00885262	0.0176424	0.615822	21.0354572811451
ebi-a-GCST90017052	rs13087692	G	T	-0.0574623	0.012594	8.69221e-06	G	T	0.00110615	0.0187375	0.952925	20.8179821790635
ebi-a-GCST90017052	rs136761	A	G	0.0587521	0.0119155	8.15192e-07	A	G	-0.00828806	0.0178515	0.64245	24.3120873131925
ebi-a-GCST90017052	rs147475196	A	G	-0.133769	0.0295196	4.72498e-06	A	G	0.0107606	0.0280033	0.700784	20.534778574451
ebi-a-GCST90017052	rs35559912	T	C	-0.0925071	0.0203674	4.89024e-06	T	C	0.00794856	0.0263342	0.762778	20.6290366584334
ebi-a-GCST90017052	rs4814689	C	T	-0.1083	0.0230708	4.55187e-06	C	T	-0.0181775	0.0417801	0.663508	22.0359411880877
ebi-a-GCST90017052	rs5994253	A	G	-0.0811302	0.0157621	2.35185e-07	A	G	0.0186044	0.0245405	0.448387	26.4933536161946
ebi-a-GCST90017052	rs62027366	T	C	0.0615389	0.0137612	6.58461e-06	T	C	0.00582836	0.0213364	0.784726	19.9980129146792
ebi-a-GCST90017052	rs6681678	T	C	0.100174	0.024	9.0494e-06	T	C	-0.0132312	0.0476584	0.7813	17.4215803402778
ebi-a-GCST90017052	rs7573569	T	C	0.107739	0.0233638	3.23139e-06	T	C	0.0428031	0.0355699	0.22884	21.2646833788103
ebi-a-GCST90017057	rs12508214	C	T	-0.0774649	0.0168937	4.75488e-06	C	T	-0.041302	0.0182187	0.02339	21.0261797983515
ebi-a-GCST90017057	rs138460696	A	G	0.139274	0.0315794	9.80844e-06	A	G	0.0416941	0.0328472	0.204322	19.4505707308541
ebi-a-GCST90017057	rs1550196	A	G	-0.130842	0.0262478	1.13287e-06	A	G	0.0390745	0.0287102	0.173514	24.8489779964656
ebi-a-GCST90017057	rs2058609	G	A	-0.0816464	0.017472	3.12486e-06	G	A	0.0258419	0.0191498	0.17719	21.8367920624857
ebi-a-GCST90017057	rs2192926	A	G	-0.089048	0.0192989	4.87742e-06	A	G	0.0046837	0.0182457	0.797409	21.2903709291211
ebi-a-GCST90017057	rs4079028	C	T	0.0915623	0.019936	3.28246e-06	C	T	-0.0134908	0.019993	0.499819	21.0939220525998
ebi-a-GCST90017057	rs4708333	T	G	-0.084033	0.0174757	1.56246e-06	T	G	0.0200058	0.0181098	0.269291	23.1222756930756
ebi-a-GCST90017057	rs6952765	G	A	0.0732099	0.0166777	8.13055e-06	G	A	0.015091	0.0184128	0.412448	19.2693609702296
ebi-a-GCST90017057	rs758191	T	G	0.17702	0.0375113	9.0099e-06	T	G	0.00199749	0.028947	0.944986	22.2700115353359
ebi-a-GCST90017057	rs78410648	A	G	0.120989	0.0277317	9.67208e-06	A	G	-0.0246085	0.0274762	0.37045	19.0343822961835
ebi-a-GCST90017057	rs9558661	T	C	-0.0897823	0.0200739	7.00842e-06	T	C	0.020279	0.0213762	0.342789	20.0040504347118
ebi-a-GCST90017061	rs10495392	T	C	0.082486	0.0187194	9.96323e-06	T	C	-0.0152021	0.0330381	0.645416	19.4167544623598
ebi-a-GCST90017061	rs10791168	G	A	0.0664624	0.0150069	9.7618e-06	G	A	-0.0249765	0.0222217	0.261026	19.6141757579875
ebi-a-GCST90017061	rs10941294	C	T	-0.122057	0.0260017	2.39701e-06	C	T	-0.0383417	0.0376838	0.308935	22.0354485971325
ebi-a-GCST90017061	rs115777838	T	C	-0.18835	0.0386643	4.62328e-07	T	C	0.00820617	0.0273028	0.76375	23.7307216519351
ebi-a-GCST90017061	rs12638134	T	G	0.0582548	0.0119657	1.21143e-06	T	G	-0.0207445	0.0173004	0.230498	23.7021209981762
ebi-a-GCST90017061	rs34402072	C	T	-0.0688023	0.0156083	9.80438e-06	C	T	0.0215234	0.0242637	0.375046	19.4309800300017
ebi-a-GCST90017061	rs56105232	G	A	0.139276	0.0299132	2.9128e-06	G	A	0.0566625	0.035929	0.11478	21.6783798311603
ebi-a-GCST90017061	rs72809222	T	C	0.0671775	0.0139838	2.4119e-06	T	C	0.00322629	0.0209738	0.877748	23.0779520853989
ebi-a-GCST90017061	rs73186226	G	A	-0.0993852	0.0216819	6.71754e-06	G	A	-0.0103206	0.0313332	0.741867	21.011098460104
ebi-a-GCST90017061	rs853612	A	G	-0.0528257	0.0119367	9.75461e-06	A	G	0.0134568	0.0175061	0.442076	19.5849272732941
ebi-a-GCST90017061	rs995642	C	T	0.060048	0.0126417	1.90222e-06	C	T	0.0372901	0.020033	0.0626816	22.5624436389445
ebi-a-GCST90017063	rs12406309	A	C	-0.063193	0.0142275	9.78949e-06	A	C	-0.0128012	0.0206677	0.535666	19.7278954741803
ebi-a-GCST90017063	rs12986628	T	C	-0.0665937	0.0140168	2.142e-06	T	C	0.00372633	0.021633	0.863239	22.5719218212554
ebi-a-GCST90017063	rs1819812	G	T	0.0842356	0.0184893	5.28433e-06	G	T	0.0492629	0.0380138	0.195003	20.7563224515038
ebi-a-GCST90017063	rs2368224	T	G	0.199648	0.0438453	3.62928e-06	T	G	0.0290983	0.0395741	0.462166	20.734035413067
ebi-a-GCST90017063	rs2846589	T	G	-0.0522093	0.0116382	7.58892e-06	T	G	0.00014128	0.0174829	0.993552	20.1244541013586
ebi-a-GCST90017063	rs2997412	G	A	0.0568439	0.0122325	4.22114e-06	G	A	0.0107546	0.019153	0.57445	21.5942082182912
ebi-a-GCST90017063	rs4400279	A	G	0.0546114	0.0120077	5.79923e-06	A	G	0.0308342	0.0183091	0.0921637	20.684592159302
ebi-a-GCST90017063	rs4799823	C	T	0.0837001	0.0182263	5.40132e-06	C	T	0.0177616	0.0222184	0.424052	21.0889484388232
ebi-a-GCST90017063	rs55707116	C	A	0.0865522	0.0189141	8.0059e-06	C	A	0.0422815	0.0324393	0.192437	20.9403945863037
ebi-a-GCST90017063	rs58681734	A	G	0.0723875	0.0160787	4.18177e-06	A	G	-0.0291638	0.0210561	0.166036	20.2686718561611
ebi-a-GCST90017063	rs61791565	T	C	-0.0523503	0.0117119	6.78938e-06	T	C	0.00683093	0.0172121	0.691465	19.9794550496475
ebi-a-GCST90017063	rs75140805	T	G	0.0836825	0.0176445	3.95294e-06	T	G	0.0336301	0.0224702	0.134483	22.4931655785017
ebi-a-GCST90017063	rs7635831	G	A	0.0618344	0.0129031	1.98052e-06	G	A	0.00192636	0.0178078	0.913857	22.9653027927773
ebi-a-GCST90017063	rs7693984	G	A	-0.102822	0.0235087	9.42128e-06	G	A	0.00365625	0.0414259	0.92967	19.1299954385076
ebi-a-GCST90017063	rs78120384	A	G	-0.192815	0.0392045	3.31184e-07	A	G	-0.0619228	0.0295853	0.0363463	24.1885477506348
ebi-a-GCST90017065	rs11597105	A	G	0.114673	0.0250653	6.94864e-06	A	G	0.0212445	0.021536	0.323905	20.9303521286317
ebi-a-GCST90017065	rs11864644	T	C	-0.139804	0.0318253	5.00876e-06	T	C	0.0342229	0.0269341	0.203866	19.2971948634821
ebi-a-GCST90017065	rs12136548	C	T	0.0901946	0.0196476	3.09628e-06	C	T	0.000721858	0.0188874	0.969513	21.0737613709319
ebi-a-GCST90017065	rs12989336	G	A	-0.0846861	0.0187936	7.11803e-06	G	A	0.0180189	0.0190935	0.345315	20.3050614290883
ebi-a-GCST90017065	rs13163520	G	A	-0.127377	0.0233883	5.61009e-08	G	A	0.00737124	0.0221131	0.738877	29.6609270325108
ebi-a-GCST90017065	rs2909242	A	C	0.0909965	0.018351	7.40952e-07	A	C	-0.021958	0.0182284	0.228355	24.5883794345088
ebi-a-GCST90017065	rs3124783	G	A	0.11599	0.0249099	2.6652e-06	G	A	-0.0292696	0.025417	0.249496	21.6818895981489
ebi-a-GCST90017065	rs4388134	T	C	0.0904997	0.0203544	9.11633e-06	T	C	0.0307354	0.0191597	0.108678	19.7686799006858
ebi-a-GCST90017065	rs62167033	T	C	0.185289	0.0396295	3.49526e-06	T	C	-0.0112074	0.0428753	0.793787	21.8606005698659
ebi-a-GCST90017065	rs78399089	T	C	0.144445	0.0326618	6.62995e-06	T	C	0.0186406	0.0269649	0.489382	19.5580159594422
ebi-a-GCST90017065	rs934940	A	C	-0.105045	0.0229588	2.73703e-06	A	C	-0.0115647	0.0251441	0.645562	20.9340087412905
ebi-a-GCST90017066	rs10904297	A	G	-0.167804	0.0389812	2.68714e-06	A	G	0.0588528	0.0595745	0.323209	18.5308017318429
ebi-a-GCST90017066	rs10967781	C	A	0.0507994	0.0113322	8.36874e-06	C	A	0.0212289	0.0188911	0.261118	20.0950320954688
ebi-a-GCST90017066	rs12434631	A	G	0.074697	0.0153401	2.77249e-06	A	G	-0.00952295	0.027832	0.732232	23.7110037048267
ebi-a-GCST90017066	rs1475330	C	T	-0.0523492	0.01182	8.1343e-06	C	T	-0.008624	0.020066	0.667354	19.6148569535703
ebi-a-GCST90017066	rs35866622	T	C	-0.0612024	0.0109421	2.21335e-08	T	C	0.0241912	0.0180561	0.180315	31.2849558890287
ebi-a-GCST90017066	rs4073731	T	C	0.0651948	0.0142221	4.05247e-06	T	C	0.00720253	0.0232473	0.756695	21.0135031181208
ebi-a-GCST90017066	rs77034621	T	G	-0.151553	0.0335878	6.06876e-06	T	G	0.177226	0.0634755	0.00523757	20.3594460981693
ebi-a-GCST90017066	rs8080469	G	A	0.0490727	0.0107036	3.49526e-06	G	A	0.000562598	0.0170758	0.973717	21.0193927754324
ebi-a-GCST90017066	rs8141465	G	A	-0.0480778	0.0107442	9.64828e-06	G	A	-0.00130528	0.0178432	0.941684	20.0235467000228
ebi-a-GCST90017067	rs113379006	T	C	-0.162759	0.0357025	7.20775e-06	T	C	0.0237483	0.0225998	0.293341	20.782259819797
ebi-a-GCST90017067	rs13417181	T	C	0.166509	0.0337521	7.61746e-07	T	C	-0.00381447	0.020334	0.851197	24.3373802140153
ebi-a-GCST90017067	rs2016057	C	A	0.125878	0.0256153	1.02698e-06	C	A	0.00138898	0.0175478	0.93691	24.1490902703633
ebi-a-GCST90017067	rs2187447	A	C	0.243457	0.0527695	3.97805e-06	A	C	0.0368804	0.036165	0.307832	21.2852411016934
ebi-a-GCST90017067	rs2371572	A	C	0.127349	0.0250862	4.46355e-07	A	C	-0.0068402	0.0172343	0.691446	25.7704093618717
ebi-a-GCST90017067	rs41816	A	G	0.132201	0.0291087	8.39363e-06	A	G	-0.011708	0.018666	0.530504	20.6264201629656
ebi-a-GCST90017067	rs4600608	G	A	0.137152	0.0301702	4.94846e-06	G	A	0.0312955	0.0210084	0.136312	20.6655948968157
ebi-a-GCST90017067	rs553697	C	T	0.153767	0.0339099	6.12774e-06	C	T	0.023856	0.0222096	0.282764	20.5623744978474
ebi-a-GCST90017067	rs56203279	T	C	-0.124045	0.0269115	3.71997e-06	T	C	-0.0200905	0.0181024	0.267075	21.2462709848155
ebi-a-GCST90017071	rs10065321	T	C	-0.0512828	0.0108105	2.10155e-06	T	C	0.0289418	0.0173625	0.09553	22.5035946463725
ebi-a-GCST90017071	rs10497836	T	C	0.0524065	0.0118697	8.37954e-06	T	C	0.0134536	0.0209006	0.519773	19.4935450923599
ebi-a-GCST90017071	rs12590825	C	A	-0.0525287	0.0109942	2.07888e-06	C	A	-0.0215275	0.0182382	0.237861	22.8279041018405
ebi-a-GCST90017071	rs1667315	G	A	0.0485017	0.0107452	6.7214e-06	G	A	-0.0333046	0.0175328	0.057491	20.3744040840689
ebi-a-GCST90017071	rs2114677	C	T	-0.104176	0.0230829	2.71725e-06	C	T	-0.00173289	0.0268533	0.948547	20.3682921577147
ebi-a-GCST90017071	rs2171249	C	T	0.106744	0.0233213	4.50557e-06	C	T	-0.00872709	0.0335309	0.794655	20.9498749367028
ebi-a-GCST90017071	rs3761728	G	T	0.0543458	0.0118866	3.8675e-06	G	T	-0.0153708	0.0196889	0.434989	20.9033877030857
ebi-a-GCST90017071	rs4347804	G	A	-0.166063	0.0357483	2.18404e-06	G	A	-0.0213183	0.0486271	0.661094	21.5791816567394
ebi-a-GCST90017071	rs6555306	C	T	0.0740777	0.0155463	2.80666e-06	C	T	-0.021655	0.0244984	0.37673	22.7049678440413
ebi-a-GCST90017071	rs75158211	T	C	-0.072343	0.015933	7.5216e-06	T	C	-0.011904	0.0241007	0.621358	20.6156919874207
ebi-a-GCST90017071	rs76528319	G	T	-0.143279	0.0310662	7.41396e-06	G	T	-0.0120389	0.0310716	0.698419	21.2710444817409
ebi-a-GCST90017073	rs1883097	C	T	0.226399	0.0454642	4.15786e-07	C	T	0.0397067	0.0445425	0.372697	24.7976143399987
ebi-a-GCST90017073	rs2569953	C	A	0.0775591	0.0174641	8.95014e-06	C	A	-0.00119464	0.0173206	0.945012	19.723005813576
ebi-a-GCST90017073	rs2872237	A	C	0.0814505	0.0175943	3.97137e-06	A	C	-0.0320974	0.017482	0.0663544	21.4310536562521
ebi-a-GCST90017073	rs58405430	G	T	0.134617	0.0301177	7.93707e-06	G	T	0.0226888	0.0359112	0.527514	19.978193249519
ebi-a-GCST90017073	rs7184125	T	C	0.091256	0.0205493	8.48106e-06	T	C	-0.036745	0.019152	0.0550351	19.7209935989547
ebi-a-GCST90016965	rs10794359	C	T	0.0953524	0.02006	2.23496e-06	C	T	0.0140103	0.0173305	0.418849	22.5944305313372
ebi-a-GCST90016965	rs1563175	A	C	0.0923834	0.0202157	5.53847e-06	A	C	-0.0131186	0.017163	0.444658	20.8838379745914
ebi-a-GCST90016965	rs17012738	T	G	0.0903417	0.0200239	7.24169e-06	T	G	-0.00757202	0.0170929	0.657771	20.3553784746812
ebi-a-GCST90016965	rs17096874	C	T	-0.126337	0.0268919	2.86029e-06	C	T	-0.0236733	0.0210775	0.261373	22.0708035208094
ebi-a-GCST90016965	rs4244069	A	G	0.146775	0.0326594	9.81206e-06	A	G	0.00859246	0.0258273	0.73937	20.1970422687176
ebi-a-GCST90016965	rs4506496	A	G	-0.10309	0.0212861	1.48659e-06	A	G	0.0302419	0.0188235	0.108141	23.4552941128493
ebi-a-GCST90016965	rs712981	A	C	0.10076	0.0202902	6.83109e-07	A	C	-0.0211689	0.0175997	0.229055	24.6606013046736
ebi-a-GCST90016965	rs79598899	C	T	0.182586	0.0357284	3.74731e-07	C	T	-0.0418573	0.0409215	0.30637	26.1160693383718
ebi-a-GCST90016965	rs816292	T	C	-0.113003	0.02204	2.6404e-07	T	C	-0.0193851	0.0187598	0.301448	26.2879527920692
ebi-a-GCST90016965	rs9299345	T	C	-0.1364	0.0302372	8.04304e-06	T	C	0.0424306	0.0290637	0.144313	20.3491182549576
ebi-a-GCST90016967	rs10150232	A	G	0.0567088	0.0124877	6.67667e-06	A	G	-0.056675	0.0215729	0.00861053	20.6222477996706
ebi-a-GCST90016967	rs11018566	A	G	-0.156465	0.0366032	6.13705e-06	A	G	-0.00104713	0.038174	0.978116	18.2724296813594
ebi-a-GCST90016967	rs115414803	A	C	-0.144356	0.0317524	6.83471e-06	A	C	0.0476855	0.0355419	0.179703	20.6688619826461
ebi-a-GCST90016967	rs1272208	T	G	0.0611743	0.0129831	4.27986e-06	T	G	0.0262915	0.0201581	0.192143	22.201443513702
ebi-a-GCST90016967	rs1431492	C	T	-0.0654996	0.0146188	7.35563e-06	C	T	0.00939698	0.0234546	0.688681	20.0749210743429
ebi-a-GCST90016967	rs17734739	T	C	0.0660052	0.014908	7.4278e-06	T	C	0.0548843	0.0245488	0.02537	19.6027740692957
ebi-a-GCST90016967	rs34449434	A	C	-0.0497004	0.0113402	9.85054e-06	A	C	-0.0125934	0.0179369	0.48262	19.2078316261787
ebi-a-GCST90016967	rs4669806	G	T	0.0576389	0.0122994	2.42058e-06	G	T	-0.020316	0.0207776	0.328181	21.9615766949293
ebi-a-GCST90016967	rs6494922	A	G	0.0903106	0.0202257	6.62369e-06	A	G	0.00133602	0.0377855	0.971794	19.9374831238945
ebi-a-GCST90016967	rs6563550	T	C	0.0877135	0.0176745	2.34515e-07	T	C	0.0208338	0.0320133	0.515185	24.628536651599
ebi-a-GCST90016967	rs7155595	C	A	0.0539336	0.0118903	7.54988e-06	C	A	0.0366402	0.0186431	0.0493742	20.5746850142665
ebi-a-GCST90016967	rs8005030	C	T	0.0554447	0.0117854	2.28297e-06	C	T	0.00686937	0.0181758	0.705476	22.132548342235
ebi-a-GCST90016967	rs9347879	T	C	0.050618	0.011049	4.22328e-06	T	C	-0.00119636	0.0171368	0.944343	20.987659796432
ebi-a-GCST90016969	rs11155559	T	C	0.0956023	0.0212961	8.91908e-06	T	C	-0.0413263	0.029767	0.165038	20.1528525065145
ebi-a-GCST90016969	rs113258194	A	G	0.098992	0.0214121	7.31122e-06	A	G	0.0264013	0.0290042	0.362686	21.3737965606158
ebi-a-GCST90016969	rs12909713	C	T	-0.0550716	0.0120039	4.94527e-06	C	T	0.00178414	0.0170908	0.916858	21.0479910726088
ebi-a-GCST90016969	rs13242616	C	T	0.0583747	0.0123176	2.29018e-06	C	T	0.0177294	0.0184902	0.337632	22.4593472410675
ebi-a-GCST90016969	rs199035	G	A	0.0559495	0.0119716	3.00296e-06	G	A	0.0014454	0.0172456	0.933206	21.8417797962026
ebi-a-GCST90016969	rs2276875	A	G	-0.0697176	0.0139537	4.65029e-07	A	G	-0.0209487	0.0197087	0.28782	24.9635355261974
ebi-a-GCST90016969	rs2428166	G	A	-0.165859	0.0337309	8.50883e-07	G	A	0.0515037	0.0725858	0.47798	24.1781032034161
ebi-a-GCST90016969	rs35177866	A	G	0.0917125	0.0190133	2.94761e-06	A	G	0.0320844	0.0322969	0.320505	23.2670896217166
ebi-a-GCST90016969	rs62251337	G	A	0.0690763	0.0149374	4.2416e-06	G	A	0.0198459	0.0244682	0.417313	21.3849437492844
ebi-a-GCST90016969	rs72684847	T	C	-0.114369	0.0253873	6.76176e-06	T	C	0.0449081	0.0323741	0.165393	20.2947458706466
ebi-a-GCST90016969	rs76181748	C	T	-0.0778559	0.017164	6.77657e-06	C	T	0.00720558	0.0204641	0.724758	20.5752938858076
ebi-a-GCST90016969	rs77455852	T	G	-0.0891491	0.0195601	3.16352e-06	T	G	0.0414373	0.0243788	0.0891826	20.7726443098309
ebi-a-GCST90016969	rs79795328	A	G	-0.0818645	0.0176441	4.23302e-06	A	G	0.00931786	0.0246388	0.705299	21.5274310168222
ebi-a-GCST90016970	rs12022129	A	G	-0.0619356	0.0138937	7.9965e-06	A	G	-0.0174633	0.0191873	0.362743	19.8721503392411
ebi-a-GCST90016970	rs182549	T	C	-0.119703	0.0127294	1.2782e-20	T	C	0.00607092	0.0177232	0.731943	88.4288958542468
ebi-a-GCST90016970	rs2491158	A	G	-0.0712624	0.015983	8.04711e-06	A	G	0.0210407	0.0252391	0.404474	19.8794465919764
ebi-a-GCST90016970	rs2686790	C	T	-0.070741	0.0157926	7.49894e-06	C	T	0.0511324	0.0241016	0.0338766	20.0648130834091
ebi-a-GCST90016970	rs4957061	T	C	0.0534239	0.0117431	5.77936e-06	T	C	-0.0129515	0.0174331	0.457528	20.6969170551763
ebi-a-GCST90016970	rs540489	T	G	-0.0637641	0.0138746	5.19457e-06	T	G	-0.0230074	0.0225198	0.306944	21.1208564860003
ebi-a-GCST90016970	rs55888705	A	G	0.0546319	0.0121139	6.67022e-06	A	G	0.0114434	0.0190031	0.547051	20.3387679338778
ebi-a-GCST90016970	rs5746486	T	C	-0.0536216	0.0120801	8.99953e-06	T	C	0.0286469	0.0175327	0.102278	19.7032777019377
ebi-a-GCST90016970	rs62181700	G	A	-0.0624643	0.0131205	2.17245e-06	G	A	-0.0211712	0.0199691	0.289055	22.6653789077162
ebi-a-GCST90016970	rs7322849	T	C	0.112428	0.0201813	1.08368e-08	T	C	0.0172706	0.0299221	0.563815	31.0349245078042
ebi-a-GCST90016970	rs75344046	C	T	0.232354	0.0505979	4.86351e-06	C	T	0.0206352	0.0403551	0.609113	21.0879965489339
ebi-a-GCST90016970	rs857444	C	T	0.0558234	0.0121219	3.571e-06	C	T	0.0177999	0.0177504	0.315961	21.2075829613638
ebi-a-GCST90016976	rs10090365	G	A	0.0834413	0.0180989	4.17311e-06	G	A	-0.0264959	0.0171027	0.121329	21.2548362002049
ebi-a-GCST90016976	rs10809135	C	T	-0.0834858	0.0182426	5.4718e-06	C	T	-0.0131054	0.0174161	0.45176	20.9436202712783
ebi-a-GCST90016976	rs36155147	T	C	-0.104966	0.0240995	5.4114e-06	T	C	-0.0100986	0.0182912	0.580881	18.9706071570562
ebi-a-GCST90016976	rs4294381	C	T	-0.112197	0.023186	1.36848e-06	C	T	-0.0191512	0.0234613	0.414334	23.4158984600244
ebi-a-GCST90016976	rs4678258	T	C	0.0986136	0.0215646	5.53184e-06	T	C	-0.00830975	0.0200504	0.678549	20.9117709452939
ebi-a-GCST90016976	rs6489992	A	G	-0.0840437	0.0187031	7.88787e-06	A	G	0.0317941	0.0177292	0.0729206	20.1921765983825
ebi-a-GCST90016976	rs6494306	A	G	-0.0969304	0.0214221	5.80056e-06	A	G	-0.014062	0.0183359	0.443135	20.4736806697914
ebi-a-GCST90016976	rs7400877	C	T	0.0951085	0.0212799	9.29458e-06	C	T	-0.0278883	0.0208669	0.181391	19.9755846415376
ebi-a-GCST90016976	rs830151	A	G	-0.194561	0.0347932	4.25608e-08	A	G	0.0331865	0.0345474	0.33675	31.2696364848788
ebi-a-GCST90016976	rs9973954	G	A	-0.0892075	0.0195401	5.94799e-06	G	A	0.0219943	0.0179891	0.221462	20.8424694369449
ebi-a-GCST90016981	rs10890671	C	T	0.0537401	0.0118848	6.52139e-06	C	T	-0.0135175	0.0172761	0.433957	20.4462273237078
ebi-a-GCST90016981	rs11597285	G	T	-0.0537947	0.0120548	9.37605e-06	G	T	0.0218116	0.0175348	0.213537	19.9140210073575
ebi-a-GCST90016981	rs1496626	T	C	-0.0722307	0.01616	6.78172e-06	T	C	0.0123815	0.0250036	0.620467	19.9784105973449
ebi-a-GCST90016981	rs149807560	C	A	-0.104264	0.0235841	7.09872e-06	C	A	-0.0112252	0.0337033	0.739088	19.5447513284048
ebi-a-GCST90016981	rs2103510	G	A	0.0786551	0.0168217	2.42477e-06	G	A	-0.000667171	0.0267768	0.980122	21.8632141232976
ebi-a-GCST90016981	rs62448871	C	A	-0.0540309	0.0120324	6.7825e-06	C	A	0.0196724	0.0173502	0.25686	20.1641482335234
ebi-a-GCST90016981	rs73052258	G	A	0.0930178	0.0202658	1.71581e-06	G	A	-0.0313058	0.0320533	0.328728	21.0671
ebi-a-GCST90016981	rs75672793	A	G	-0.108908	0.0240522	6.1355e-06	A	G	-0.0333592	0.040448	0.409517	20.5026478526137
ebi-a-GCST90016981	rs9541268	C	A	0.09597	0.0197312	8.79427e-07	C	A	-0.0306162	0.0298275	0.304684	23.6572354472163
ebi-a-GCST90016984	rs10070053	A	G	0.0594312	0.0135375	7.64874e-06	A	G	-0.0145677	0.0173827	0.401999	19.2731215093807
ebi-a-GCST90016984	rs12634070	T	C	0.0736486	0.0164921	9.95108e-06	T	C	-0.0263304	0.0195528	0.1781	19.9423839002337
ebi-a-GCST90016984	rs2482516	C	T	0.0754415	0.0164619	4.72335e-06	C	T	0.00929262	0.0206254	0.65232	21.0020027680921
ebi-a-GCST90016984	rs35890118	A	G	-0.066536	0.0147661	8.25962e-06	A	G	0.0210687	0.0197247	0.285459	20.3040075592436
ebi-a-GCST90016984	rs61823518	A	C	-0.0955381	0.0215724	6.68252e-06	A	C	-0.0257774	0.0277677	0.353242	19.6135529024919
ebi-a-GCST90016984	rs6677933	C	T	-0.0804405	0.0164216	1.185e-06	C	T	-0.0185557	0.0242542	0.44424	23.9948801031501
ebi-a-GCST90016984	rs72680320	T	C	-0.0649382	0.013919	2.27117e-06	T	C	-0.00359063	0.0181689	0.843338	21.7662906004551
ebi-a-GCST90016984	rs9426473	A	G	0.0727361	0.0161662	6.30681e-06	A	G	-0.0075614	0.0194936	0.698096	20.2434312709871
ebi-a-GCST90016986	rs112893842	T	C	0.11381	0.0232806	1.44534e-06	T	C	0.00518624	0.0298421	0.862031	23.8986026603381
ebi-a-GCST90016986	rs1582238	C	T	-0.0805036	0.0167257	1.56776e-06	C	T	0.0177489	0.0178759	0.320761	23.1665838839282
ebi-a-GCST90016986	rs2892880	G	A	0.0817755	0.0181686	6.82889e-06	G	A	0.0190857	0.0197873	0.334773	20.2583229051492
ebi-a-GCST90016986	rs4344384	T	G	-0.0715978	0.0156309	4.83237e-06	T	G	-0.000619776	0.0171287	0.971136	20.9812513434263
ebi-a-GCST90016986	rs4677103	A	G	0.0977912	0.0197263	9.59555e-07	A	G	-0.0302995	0.0225587	0.179226	24.5758350557324
ebi-a-GCST90016986	rs55658617	T	C	0.174369	0.0362226	2.15293e-06	T	C	0.10352	0.0459253	0.0241897	23.1728427040481
ebi-a-GCST90016986	rs72731813	C	T	-0.147383	0.0293796	4.33112e-07	C	T	-0.0243751	0.039877	0.54103	25.1653530478906
ebi-a-GCST90016986	rs9608282	T	G	0.142939	0.0299793	2.52046e-06	T	G	-0.0407364	0.0476213	0.392317	22.7330916443554
ebi-a-GCST90016986	rs9725395	A	G	-0.13834	0.029554	3.51925e-06	A	G	-0.0386647	0.0270731	0.153246	21.9110406571351
ebi-a-GCST90016987	rs12031543	T	C	-0.127185	0.0281887	6.54757e-06	T	C	-0.0116137	0.0248815	0.640672	20.3573710896209
ebi-a-GCST90016987	rs13066142	G	A	0.119141	0.0250891	3.78669e-06	G	A	-0.00158524	0.0296551	0.957369	22.5502996377116
ebi-a-GCST90016987	rs16863365	A	G	0.109402	0.0226964	1.79449e-06	A	G	0.0166269	0.0404257	0.680856	23.2346732478299
ebi-a-GCST90016987	rs2032031	G	A	0.0654931	0.0148681	9.14282e-06	G	A	-0.00639402	0.017123	0.708838	19.4035032687192
ebi-a-GCST90016987	rs2590913	A	G	-0.154496	0.0339396	6.65426e-06	A	G	0.034237	0.038687	0.37617	20.7214928513128
ebi-a-GCST90016987	rs2853179	T	C	-0.0811971	0.0174234	2.42438e-06	T	C	-0.00944338	0.0205131	0.645259	21.7177696605828
ebi-a-GCST90016987	rs4797774	A	G	-0.212582	0.0470044	5.64313e-06	A	G	0.0231448	0.0432712	0.592734	20.4538916244621
ebi-a-GCST90016987	rs6580353	T	C	0.0770979	0.0169735	4.93856e-06	T	C	0.017373	0.0215657	0.42048	20.6320455661283
ebi-a-GCST90016987	rs72647089	T	G	-0.106594	0.0239337	8.29755e-06	T	G	0.00789699	0.031451	0.801745	19.8356224472725
ebi-a-GCST90017004	rs10131724	C	A	0.199832	0.0414577	2.38666e-06	C	A	-0.0251739	0.0288434	0.382783	23.2337686691657
ebi-a-GCST90017004	rs10923018	G	A	0.0726438	0.0160924	6.79548e-06	G	A	-0.0264914	0.0173445	0.126671	20.3777143461981
ebi-a-GCST90017004	rs11637981	T	G	0.073258	0.0160888	5.43676e-06	T	G	0.0288715	0.0172455	0.0941022	20.7330316105418
ebi-a-GCST90017004	rs13025464	C	T	0.0737077	0.0163786	6.96835e-06	C	T	-0.0122857	0.0174494	0.481383	20.2521980497042
ebi-a-GCST90017004	rs139749	C	T	-0.0845439	0.0171791	8.58836e-07	C	T	-0.00520211	0.0181293	0.774153	24.2194200993772
ebi-a-GCST90017004	rs16891896	G	A	-0.174787	0.0390573	2.38122e-06	G	A	0.0262485	0.0306238	0.391375	20.0269042531207
ebi-a-GCST90017004	rs17519472	C	T	0.107804	0.0233984	4.7036e-06	C	T	-0.0118449	0.0249175	0.634528	21.2274305494509
ebi-a-GCST90017004	rs209813	G	A	-0.103488	0.0236391	9.23145e-06	G	A	-0.0200841	0.0242763	0.408061	19.1654098973999
ebi-a-GCST90017004	rs2116427	A	G	0.0911461	0.0182353	4.67369e-07	A	G	0.0306562	0.0196247	0.118259	24.9833318168457
ebi-a-GCST90017004	rs2229917	A	G	0.153538	0.0323922	2.15894e-06	A	G	0.0220567	0.0428588	0.606806	22.4672991433933
ebi-a-GCST90017004	rs2418654	C	T	-0.0748879	0.0165852	6.17248e-06	C	T	0.00645219	0.0174859	0.712133	20.3883405267423
ebi-a-GCST90017004	rs2817174	C	T	-0.0734306	0.0163687	7.86955e-06	C	T	-0.00849456	0.0174929	0.627252	20.1245313407703
ebi-a-GCST90017004	rs57340348	T	C	-0.0979429	0.0212166	4.93276e-06	T	C	0.00227014	0.0214106	0.91556	21.3105344018017
ebi-a-GCST90017004	rs606117	G	A	-0.0833243	0.018056	4.81637e-06	G	A	0.00684459	0.0192045	0.721536	21.2961087366663
ebi-a-GCST90017004	rs6676699	T	G	0.0888124	0.0196447	6.37984e-06	T	G	0.0174634	0.0187018	0.350416	20.4388478455685
ebi-a-GCST90017004	rs7000472	G	A	0.0762282	0.016523	4.06846e-06	G	A	-0.010512	0.0174497	0.546898	21.2840134061401
ebi-a-GCST90017004	rs72836424	C	T	-0.139825	0.030069	2.62126e-06	C	T	-0.00296146	0.027346	0.913761	21.6237835668884
ebi-a-GCST90017004	rs73139629	A	C	-0.115098	0.0247909	5.36204e-06	A	C	-0.00838365	0.0297034	0.777755	21.5551459249529
ebi-a-GCST90017009	rs112362903	A	G	-0.149047	0.0333271	7.87771e-06	A	G	-0.00841219	0.0481677	0.86136	20.0009870578451
ebi-a-GCST90017009	rs12049454	T	C	-0.0647298	0.0134065	1.17379e-06	T	C	0.0138194	0.0175673	0.431486	23.3119018145247
ebi-a-GCST90017009	rs1426266	C	T	0.0665521	0.0137151	1.24934e-06	C	T	0.00538436	0.0192528	0.779733	23.5464571070321
ebi-a-GCST90017009	rs3842897	G	A	-0.112639	0.0242751	5.19709e-06	G	A	-0.0274402	0.0301235	0.362336	21.5305694849839
ebi-a-GCST90017009	rs62414802	C	T	-0.0611904	0.013457	4.29181e-06	C	T	-0.0111163	0.0197705	0.573933	20.6761692975441
ebi-a-GCST90017009	rs7119679	G	A	-0.0809085	0.0174782	3.52493e-06	G	A	-0.0384589	0.0202832	0.0579469	21.4286538821506
ebi-a-GCST90017009	rs76463770	A	G	0.19313	0.0419866	3.77477e-06	A	G	0.0157166	0.0499067	0.752821	21.1581682171114
ebi-a-GCST90017009	rs8076666	G	A	-0.088655	0.0198094	8.01826e-06	G	A	-0.0827517	0.0258134	0.00134704	20.0292102387504
ebi-a-GCST90017012	rs13412653	A	C	0.107597	0.0239228	8.61133e-06	A	C	-0.0154175	0.0176785	0.38315	20.2290881177091
ebi-a-GCST90017012	rs16955299	G	A	-0.196423	0.0433538	6.37016e-06	G	A	0.0254312	0.0287324	0.376099	20.5272296024138
ebi-a-GCST90017012	rs322296	G	A	0.17869	0.037722	4.0242e-06	G	A	-0.021511	0.0326812	0.510404	22.4393915222631
ebi-a-GCST90017012	rs35042269	C	A	-0.180293	0.0403296	8.10849e-06	C	A	0.0151121	0.0268773	0.573937	19.9852645444348
ebi-a-GCST90017012	rs3765837	T	G	-0.190729	0.0433608	7.16902e-06	T	G	0.024574	0.033287	0.460364	19.3481252877933
ebi-a-GCST90017012	rs4596722	G	A	-0.102908	0.0231571	9.0567e-06	G	A	0.00567052	0.0171419	0.740795	19.7483098891684
ebi-a-GCST90017012	rs71545975	A	G	-0.153972	0.0338918	7.03947e-06	A	G	0.0101564	0.0227902	0.655849	20.6392652362201
ebi-a-GCST90017012	rs72714787	C	A	0.181405	0.0377102	1.42889e-06	C	A	0.023611	0.0253554	0.351748	23.1409314002745
ebi-a-GCST90017012	rs72939513	A	G	-0.21399	0.0490592	7.98197e-06	A	G	-0.0269589	0.0388706	0.487962	19.025936089183
ebi-a-GCST90017012	rs7294633	T	C	-0.12867	0.0249946	3.43764e-07	T	C	-0.00867348	0.0192221	0.651828	26.5009974344612
ebi-a-GCST90017012	rs768830	A	G	-0.149852	0.0333315	7.75586e-06	A	G	0.00172981	0.0235466	0.941438	20.2122830035882
ebi-a-GCST90017022	rs117467633	T	C	-0.169687	0.0383169	9.13314e-06	T	C	0.0143131	0.0440464	0.745214	19.6117528711256
ebi-a-GCST90017022	rs12127733	G	A	0.115182	0.0246006	3.10592e-06	G	A	0.0117235	0.0222806	0.598767	21.9218817868957
ebi-a-GCST90017022	rs12208226	C	A	-0.154739	0.0340372	9.74833e-06	C	A	0.00649121	0.0280323	0.816879	20.6676890432711
ebi-a-GCST90017022	rs12863463	G	A	-0.156365	0.0345372	6.03976e-06	G	A	-0.00521868	0.0319822	0.870381	20.4976865344967
ebi-a-GCST90017022	rs17067076	G	A	-0.154631	0.0352194	5.61203e-06	G	A	-0.03786	0.0267815	0.157461	19.2765461731483
ebi-a-GCST90017022	rs1928659	T	C	0.102522	0.0226445	6.17234e-06	T	C	0.0256995	0.0213639	0.228999	20.4978668722537
ebi-a-GCST90017022	rs1929743	T	C	0.0837206	0.0190318	9.05503e-06	T	C	0.0346978	0.0180891	0.0550909	19.3510677714438
ebi-a-GCST90017022	rs3756315	A	G	-0.0883469	0.0188397	3.32583e-06	A	G	0.0268615	0.0186949	0.150767	21.9904777464245
ebi-a-GCST90017022	rs6116753	G	A	0.0994748	0.0209139	2.92247e-06	G	A	-0.0220595	0.0223409	0.323444	22.6233073189084
ebi-a-GCST90017025	rs12131224	C	T	0.117095	0.02591	7.39861e-06	C	T	-0.035755	0.0275267	0.193972	20.4240505127076
ebi-a-GCST90017025	rs2050911	G	A	0.0751466	0.0153934	1.10647e-06	G	A	0.000421215	0.018114	0.981448	23.8314003226589
ebi-a-GCST90017025	rs2371284	C	T	0.0761893	0.0170127	7.55962e-06	C	T	0.0116984	0.0203586	0.56555	20.0558687735036
ebi-a-GCST90017025	rs437876	T	C	0.0784637	0.0144768	7.16556e-08	T	C	0.00596595	0.0179398	0.739471	29.3759836774255
ebi-a-GCST90017025	rs4981345	T	C	-0.0681973	0.0149831	6.08597e-06	T	C	-0.00338888	0.0182067	0.85234	20.7171974638462
ebi-a-GCST90017025	rs573933	T	C	-0.107898	0.0232346	3.10506e-06	T	C	0.0429363	0.0278011	0.12249	21.5653439377627
ebi-a-GCST90017025	rs62496417	T	G	-0.0748504	0.0165681	5.87503e-06	T	G	0.00902633	0.020811	0.664485	20.4099921076692
ebi-a-GCST90017025	rs7341608	T	C	-0.0784757	0.0177648	9.48135e-06	T	C	0.00634447	0.0251433	0.800784	19.514155061425
ebi-a-GCST90017025	rs74034332	G	A	0.168045	0.0382637	3.3335e-06	G	A	0.0665519	0.0356334	0.0618059	19.2876
ebi-a-GCST90017025	rs78848836	A	G	-0.118868	0.0259753	3.38174e-06	A	G	0.00854716	0.0281886	0.761728	20.9415472945511
ebi-a-GCST90017025	rs8104225	A	G	0.0892098	0.0197665	8.04211e-06	A	G	-0.00604581	0.0208142	0.771461	20.3688062839594
ebi-a-GCST90017025	rs9403580	C	T	0.107801	0.0229777	3.46785e-06	C	T	0.0093469	0.0253734	0.712595	22.010629790876
ebi-a-GCST90017025	rs985416	T	C	-0.0970258	0.0181807	1.45589e-07	T	C	-0.0544223	0.0222764	0.0145636	28.4808707829455
ebi-a-GCST90017027	rs10741777	T	C	-0.0973842	0.0194791	7.68652e-07	T	C	-0.0295425	0.0184999	0.110288	24.9941992471537
ebi-a-GCST90017027	rs10793103	T	C	-0.0974344	0.0181279	9.34932e-08	T	C	-0.0058545	0.0172446	0.734235	28.8888089398041
ebi-a-GCST90017027	rs10801803	G	A	-0.117029	0.0243085	1.4003e-06	G	A	-0.0295496	0.0244648	0.227108	23.1777175757073
ebi-a-GCST90017027	rs13024781	T	C	-0.0798769	0.0168846	2.29166e-06	T	C	-0.0019656	0.0171679	0.908847	22.3800395790115
ebi-a-GCST90017027	rs57091572	A	G	-0.110443	0.0235801	2.85825e-06	A	G	-0.0226695	0.0252572	0.369428	21.9373975156379
ebi-a-GCST90017027	rs61944774	A	G	0.179838	0.0393797	6.34118e-06	A	G	-0.0184661	0.0386424	0.632742	20.855380679002
ebi-a-GCST90017027	rs62277846	C	T	0.102292	0.0212319	1.58891e-06	C	T	0.000774843	0.0217045	0.971522	23.2116289665789
ebi-a-GCST90017027	rs67078837	T	C	-0.0845848	0.0170693	7.68192e-07	T	C	0.00709695	0.0173709	0.682867	24.5557515587061
ebi-a-GCST90017027	rs75356640	G	A	0.136523	0.0303128	9.83196e-06	G	A	-0.0141765	0.02621	0.588589	20.2842772467288
ebi-a-GCST90017027	rs955844	A	C	0.112064	0.0228369	1.80992e-06	A	C	0.045422	0.0245822	0.0646368	24.0800807963412
ebi-a-GCST90017028	rs10414815	C	T	-0.10453	0.0230253	4.23975e-06	C	T	-0.0154184	0.0407962	0.705477	20.609682720601
ebi-a-GCST90017028	rs11192447	A	G	0.126592	0.024345	4.68954e-07	A	G	-0.0236042	0.0393476	0.548581	27.0391456218651
ebi-a-GCST90017028	rs12346653	C	T	0.0657686	0.0139569	2.70321e-06	C	T	-0.00390036	0.0210384	0.852921	22.2054337467849
ebi-a-GCST90017028	rs17730011	G	A	-0.0702357	0.015706	7.84603e-06	G	A	0.0064713	0.020982	0.757762	19.997911590821
ebi-a-GCST90017028	rs2833528	T	C	0.0562148	0.0127763	9.91996e-06	T	C	0.0108694	0.0177069	0.539314	19.3593663318995
ebi-a-GCST90017028	rs336138	G	T	0.0779543	0.0171865	7.48411e-06	G	T	-0.00676121	0.0266518	0.799737	20.5733619804574
ebi-a-GCST90017028	rs4576377	C	A	0.0572001	0.0127043	7.63062e-06	C	A	-0.0127191	0.0177818	0.474432	20.2717898214416
ebi-a-GCST90017028	rs72894957	G	A	0.222263	0.0486425	5.68434e-06	G	A	0.0229411	0.0567491	0.686025	20.8786574383339
ebi-a-GCST90017028	rs74315802	G	T	0.0867262	0.0183477	3.19007e-06	G	T	-0.0102951	0.0223692	0.645348	22.3427885069294
ebi-a-GCST90017028	rs9981767	A	C	0.0655062	0.0131994	9.96369e-07	A	C	0.0619979	0.0193507	0.00135575	24.6295475298797
ebi-a-GCST90017029	rs56791201	C	T	-0.051823	0.0110697	2.9282e-06	C	T	-0.00730123	0.0178125	0.681883	21.9166109495983
ebi-a-GCST90017031	rs10417872	G	T	-0.118306	0.024522	1.28677e-06	G	T	-0.00612846	0.0189323	0.746162	23.275647185208
ebi-a-GCST90017031	rs123059	C	T	0.13671	0.0274694	1.26561e-06	C	T	-0.0224185	0.020759	0.280168	24.7686433512639
ebi-a-GCST90017031	rs12621813	G	A	0.108423	0.0239978	6.6083e-06	G	A	0.00833081	0.0193606	0.666979	20.4126777933639
ebi-a-GCST90017031	rs17168302	G	A	0.191857	0.0424761	6.28608e-06	G	A	0.0334712	0.0278518	0.229457	20.4016846049155
ebi-a-GCST90017031	rs2293361	C	T	-0.199221	0.0430969	1.39592e-06	C	T	0.046594	0.0382198	0.222803	21.3687032157019
ebi-a-GCST90017031	rs4766997	C	T	0.114599	0.023839	2.06144e-06	C	T	-0.000407662	0.0173461	0.98125	23.1092360462814
ebi-a-GCST90017031	rs55910161	C	T	0.146426	0.0307367	2.36211e-06	C	T	-0.0305664	0.0272042	0.261187	22.6945680306469
ebi-a-GCST90017031	rs6674304	C	T	0.200758	0.0442121	6.1776e-06	C	T	0.0123097	0.0453108	0.785874	20.6188022611896
ebi-a-GCST90017031	rs7992246	C	T	-0.104232	0.0230786	4.44723e-06	C	T	-0.0108144	0.0175861	0.538597	20.3977949711548
ebi-a-GCST90017038	rs10464997	G	A	0.137691	0.0294804	3.29754e-06	G	A	0.0401467	0.0220817	0.0690478	21.8144548536073
ebi-a-GCST90017038	rs11108500	A	G	-0.199099	0.0427327	3.74283e-06	A	G	-0.0243677	0.0305926	0.42573	21.7078838729062
ebi-a-GCST90017038	rs111966731	T	C	0.213114	0.047162	7.29861e-06	T	C	-0.0471454	0.0305434	0.122696	20.4192380967758
ebi-a-GCST90017038	rs12002250	A	C	0.217122	0.0466317	1.41504e-06	A	C	-0.00851141	0.0427537	0.8422	21.6792954930632
ebi-a-GCST90017038	rs1569853	T	C	-0.138078	0.0296981	3.64502e-06	T	C	-0.04211	0.0262405	0.108544	21.6168119799152
ebi-a-GCST90017038	rs36057338	G	T	0.207847	0.0421439	8.79812e-07	G	T	0.0555037	0.047643	0.244023	24.3230523913608
ebi-a-GCST90017038	rs3862635	C	T	-0.172142	0.0394026	9.18692e-06	C	T	0.00571968	0.0297527	0.847554	19.086395948217
ebi-a-GCST90017038	rs4428215	G	A	0.130293	0.0242237	7.51069e-08	G	A	-0.0367823	0.0196615	0.0613762	28.930851031741
ebi-a-GCST90017038	rs6000536	C	T	-0.130992	0.0253804	2.06054e-07	C	T	-0.0209291	0.0229496	0.361791	26.637448393537
ebi-a-GCST90017038	rs6993398	G	A	0.127217	0.0278855	7.12771e-06	G	A	-0.00184828	0.0220761	0.933277	20.8129397909383
ebi-a-GCST90017038	rs736744	T	C	-0.117882	0.0211262	2.57472e-08	T	C	-0.0273586	0.0172878	0.113526	31.135239964985
ebi-a-GCST90017040	rs10842464	C	T	0.0758215	0.0172568	6.59721e-06	C	T	0.00319344	0.0187248	0.864581	19.3047513545239
ebi-a-GCST90017040	rs140997932	T	C	-0.162376	0.0354178	2.1112e-06	T	C	0.03834	0.0373767	0.304999	21.0184417277235
ebi-a-GCST90017040	rs145020347	A	G	-0.12465	0.0262323	4.03005e-06	A	G	0.0294307	0.0241955	0.223845	22.5793702398614
ebi-a-GCST90017040	rs17109926	A	G	-0.0988335	0.0216172	6.75274e-06	A	G	0.017876	0.0192378	0.352779	20.9030408582285
ebi-a-GCST90017040	rs17785622	A	G	0.248065	0.0524304	1.92659e-06	A	G	-0.0056688	0.0448489	0.899417	22.3853889192986
ebi-a-GCST90017040	rs2081023	A	G	-0.122561	0.0236507	2.63797e-07	A	G	-0.0331786	0.0245184	0.175988	26.8544704643998
ebi-a-GCST90017040	rs3008582	T	C	0.10572	0.0227246	4.35993e-06	T	C	0.0343278	0.0218363	0.115938	21.6432170077197
ebi-a-GCST90017040	rs3801748	G	A	0.0779721	0.0171691	5.20176e-06	G	A	-0.00621431	0.0177433	0.726163	20.6244987259943
ebi-a-GCST90017040	rs4756632	G	T	-0.138905	0.0289897	3.81751e-06	G	T	0.00413273	0.0254483	0.870993	22.9587540415817
ebi-a-GCST90017040	rs4767113	C	T	0.0882466	0.018382	2.14358e-06	C	T	0.0153397	0.0182918	0.401688	23.0467897505047
ebi-a-GCST90017040	rs7240324	T	G	-0.10229	0.0226948	5.95895e-06	T	G	0.00303927	0.0198232	0.878147	20.3148508231651
ebi-a-GCST90017040	rs9602779	A	C	-0.106692	0.0220264	6.9274e-07	A	C	-0.0180072	0.0199139	0.365859	23.4626287642844
ebi-a-GCST90017040	rs9900242	A	G	-0.0852967	0.0175212	1.14067e-06	A	G	0.0107956	0.0180278	0.549287	23.6993679947557
ebi-a-GCST90017043	rs11929846	T	C	-0.0697199	0.0157969	8.88423e-06	T	C	-0.00699749	0.0200671	0.727311	19.479139742608
ebi-a-GCST90017043	rs12618201	A	G	0.0641657	0.0138202	3.37699e-06	A	G	-0.00109179	0.0172387	0.949501	21.5564487988987
ebi-a-GCST90017043	rs1264476	G	T	-0.0767335	0.0166041	4.29566e-06	G	T	-0.0287589	0.0219359	0.189843	21.3569551259538
ebi-a-GCST90017043	rs56069061	G	A	-0.111306	0.0230694	1.87176e-06	G	A	0.0202638	0.0343976	0.55579	23.2790124697299
ebi-a-GCST90017043	rs56157888	A	C	0.0954864	0.0193976	1.08505e-06	A	C	0.00756426	0.0206553	0.714205	24.2318761762513
ebi-a-GCST90017043	rs74540770	G	A	-0.121014	0.0258621	3.60272e-06	G	A	0.0233102	0.0315899	0.460576	21.8949349593886
ebi-a-GCST90017043	rs75882962	T	C	0.0968661	0.0190575	3.18985e-07	T	C	0.0116446	0.0259693	0.653865	25.8351966947724
ebi-a-GCST90017043	rs7982713	G	A	0.0726921	0.0163201	9.72165e-06	G	A	-0.0120076	0.0191215	0.530027	19.8394121490621
ebi-a-GCST90017046	rs12501673	A	G	0.116395	0.0262253	6.28985e-06	A	G	-0.0120782	0.0193702	0.532927	19.6982533766658
ebi-a-GCST90017046	rs17032291	T	C	-0.169579	0.0368251	6.60998e-06	T	C	-0.0128716	0.0259971	0.620517	21.2058785660272
ebi-a-GCST90017046	rs17582787	A	G	-0.157739	0.0339924	3.55378e-06	A	G	-0.00562428	0.023035	0.807105	21.5334942794715
ebi-a-GCST90017046	rs2074881	T	C	-0.142236	0.032391	9.44778e-06	T	C	0.0182528	0.0254909	0.47396	19.2828111850093
ebi-a-GCST90017046	rs2900503	T	G	0.172329	0.0326671	1.55282e-07	T	G	0.0135695	0.0232901	0.560142	27.8288699839543
ebi-a-GCST90017046	rs2998141	C	T	0.136346	0.0293073	4.42374e-06	C	T	0.0226708	0.0202641	0.263239	21.6437836024337
ebi-a-GCST90017046	rs4270579	A	G	0.118021	0.0271041	5.45645e-06	A	G	0.00225756	0.0183248	0.901951	18.9604481576848
ebi-a-GCST90017046	rs4717843	G	T	-0.119376	0.0260548	4.71726e-06	G	T	0.00352218	0.0171481	0.837261	20.992229111568
ebi-a-GCST90017046	rs7712231	A	G	0.156284	0.0350462	7.9704e-06	A	G	-0.0566605	0.0252746	0.0249747	19.885987694977
ebi-a-GCST90017046	rs80309088	G	A	0.17405	0.0383423	4.55638e-06	G	A	-0.0103369	0.0263581	0.694932	20.6059069068678
ebi-a-GCST90017046	rs9887954	G	A	-0.114849	0.0249013	4.80806e-06	G	A	0.0170957	0.0174534	0.327332	21.272101432563
ebi-a-GCST90017049	rs10827477	A	G	-0.0547387	0.0115163	2.1918e-06	A	G	0.0317327	0.0179503	0.0770939	22.5924338122499
ebi-a-GCST90017049	rs113753996	T	C	0.0820689	0.0174463	3.98896e-06	T	C	0.010364	0.0221536	0.639909	22.1284274779749
ebi-a-GCST90017049	rs1223978	C	T	-0.0484169	0.0108254	8.16188e-06	C	T	-0.0134451	0.0172253	0.435072	20.0035029005377
ebi-a-GCST90017049	rs1492620	T	C	-0.0830505	0.0180073	3.52574e-06	T	C	-0.0272821	0.0258485	0.291215	21.2709703879692
ebi-a-GCST90017049	rs2482038	C	A	0.0518991	0.0108777	1.70314e-06	C	A	-0.0691409	0.017506	7.82979e-05	22.763838676161
ebi-a-GCST90017049	rs2791343	T	C	0.051717	0.0113369	5.53962e-06	T	C	-0.0137965	0.017473	0.429767	20.8102844770286
ebi-a-GCST90017049	rs2833828	G	A	0.0489617	0.0108702	6.81648e-06	G	A	0.0174623	0.0173776	0.314958	20.2879379378126
ebi-a-GCST90017049	rs4955951	A	G	-0.0713749	0.0165826	9.9552e-06	A	G	0.000948035	0.0265612	0.971528	18.5261755774883
ebi-a-GCST90017049	rs6121460	G	A	0.0932955	0.0199206	2.64107e-06	G	A	-0.00260447	0.031616	0.934346	21.9339355503298
ebi-a-GCST90017049	rs79968837	A	G	-0.0950311	0.0193507	1.14623e-06	A	G	0.0692328	0.03853	0.0723586	24.1178257276027
ebi-a-GCST90017049	rs8053158	G	A	0.0740543	0.0159151	5.89807e-06	G	A	0.00026803	0.0261794	0.991831	21.6511923668009
ebi-a-GCST90017054	rs10490280	C	T	-0.0672094	0.0143309	4.15547e-06	C	T	0.00130366	0.0219282	0.952593	21.9944499615152
ebi-a-GCST90017054	rs11243416	T	C	-0.0925653	0.0191203	1.66882e-06	T	C	0.00965222	0.0338737	0.775684	23.4372699226754
ebi-a-GCST90017054	rs11613919	G	T	0.0727604	0.0155716	1.6251e-06	G	T	-0.00884687	0.0206996	0.669092	21.8335159431554
ebi-a-GCST90017054	rs16959793	A	C	-0.062527	0.0131259	2.21707e-06	A	C	-0.0119772	0.0174224	0.491793	22.692220847321
ebi-a-GCST90017054	rs2523124	C	T	0.0546625	0.0120823	5.78376e-06	C	T	0.0315467	0.0174896	0.0712722	20.4682046619155
ebi-a-GCST90017054	rs3013089	G	A	-0.0551473	0.0120346	4.38137e-06	G	A	-0.0187278	0.0176835	0.289576	20.9983508911406
ebi-a-GCST90017054	rs4452755	A	C	-0.0634463	0.0134741	3.29337e-06	A	C	0.0108876	0.0181095	0.547702	22.1724185597186
ebi-a-GCST90017054	rs4532474	G	A	0.0769231	0.017045	4.82125e-06	G	A	-0.000765314	0.0230616	0.973527	20.3666474069769
ebi-a-GCST90017054	rs646327	G	A	0.0586696	0.0118369	7.83177e-07	G	A	0.0318895	0.0173776	0.0664906	24.5668965629495
ebi-a-GCST90017054	rs6759615	A	G	0.102523	0.0200204	7.86231e-07	A	G	0.0261167	0.0286382	0.361794	26.223889803965
ebi-a-GCST90017054	rs73341549	T	C	-0.169857	0.0318768	1.50952e-07	T	C	-0.00190831	0.0369044	0.95876	28.3934041013245
ebi-a-GCST90017054	rs78720113	A	G	-0.115348	0.0249601	7.59259e-06	A	G	-0.0610592	0.0320179	0.0565171	21.3563729094321
ebi-a-GCST90017056	rs10873449	C	T	-0.0654843	0.0143973	4.11169e-06	C	T	0.01015	0.0217252	0.640357	20.6877028908827
ebi-a-GCST90017056	rs10937802	A	G	-0.0755811	0.0168226	8.17354e-06	A	G	-0.0160107	0.0262944	0.542589	20.1855310458941
ebi-a-GCST90017056	rs10950694	C	T	-0.0577628	0.011412	4.29804e-07	C	T	0.00449706	0.0179029	0.801666	25.6196355979753
ebi-a-GCST90017056	rs114279581	A	G	-0.146604	0.0316034	3.21855e-06	A	G	-0.014649	0.032242	0.649579	21.5190960421825
ebi-a-GCST90017056	rs12288512	A	G	0.066635	0.0144356	3.10277e-06	A	G	0.0346485	0.0200471	0.0839247	21.3076289292766
ebi-a-GCST90017056	rs12458218	T	C	0.0677322	0.0144525	2.41024e-06	T	C	-0.0218888	0.0222927	0.326157	21.9636446222783
ebi-a-GCST90017056	rs2893871	G	A	-0.073644	0.015548	3.53843e-06	G	A	0.0179881	0.027287	0.509756	22.4349793818411
ebi-a-GCST90017056	rs34781347	G	A	0.188685	0.0386484	6.04728e-07	G	A	0.0538625	0.0333805	0.106616	23.8348110658499
ebi-a-GCST90017056	rs55793120	T	C	0.121548	0.0279546	7.37038e-06	T	C	-0.0330307	0.0361724	0.361164	18.9055392597867
ebi-a-GCST90017056	rs72776570	C	A	0.087067	0.0197179	5.3571e-06	C	A	-0.0540901	0.0289312	0.0615375	19.4978103429208
ebi-a-GCST90017056	rs7449320	C	A	0.0599163	0.0130836	4.80773e-06	C	A	0.0171894	0.0203214	0.397621	20.9717879083175
ebi-a-GCST90017056	rs7555878	G	A	-0.0586677	0.0125277	2.81022e-06	G	A	0.0257109	0.0198636	0.195538	21.9308485335026
ebi-a-GCST90017056	rs7586445	G	A	0.0782349	0.0176458	8.81455e-06	G	A	0.0239184	0.0255378	0.34897	19.6570507286011
ebi-a-GCST90017056	rs898577	C	T	0.123012	0.0286671	7.46311e-06	C	T	0.0179389	0.0369875	0.627677	18.4131222405015
ebi-a-GCST90017060	rs11581881	C	T	0.0661211	0.0144736	4.72585e-06	C	T	-0.00913689	0.0204955	0.655742	20.8702190688286
ebi-a-GCST90017060	rs12189346	G	A	0.0684961	0.014558	1.67954e-06	G	A	0.0564951	0.0216394	0.00903441	22.1374839321766
ebi-a-GCST90017060	rs12336782	T	C	-0.0856047	0.0189311	8.603e-06	T	C	0.0152675	0.0317395	0.630498	20.4476555248487
ebi-a-GCST90017060	rs12485353	G	A	-0.0607903	0.0130847	4.19382e-06	G	A	-0.0312624	0.0197821	0.114028	21.5844523334768
ebi-a-GCST90017060	rs12781711	C	T	-0.0656129	0.0117477	2.553e-08	C	T	-0.0157502	0.0197456	0.425071	31.194122398977
ebi-a-GCST90017060	rs16918863	A	C	0.111491	0.0240157	4.15499e-06	A	C	-0.0198952	0.0354859	0.575035	21.5520766036461
ebi-a-GCST90017060	rs2730183	G	A	-0.0488692	0.0109907	8.43782e-06	G	A	0.0124479	0.0174764	0.476298	19.7705955581189
ebi-a-GCST90017060	rs4385846	T	G	-0.0598404	0.0131807	6.46205e-06	T	G	-0.00110989	0.0217953	0.959387	20.6116151554953
ebi-a-GCST90017060	rs75088940	T	C	-0.0942968	0.0200712	2.55399e-06	T	C	-0.0388985	0.0336619	0.247859	22.0722818436024
ebi-a-GCST90017060	rs76973485	G	T	0.194976	0.0418213	3.34981e-06	G	T	0.0432915	0.043364	0.318121	21.7353809189237
ebi-a-GCST90017060	rs9313055	T	C	0.105087	0.023446	9.54707e-06	T	C	0.0190567	0.0312701	0.542246	20.089099363278
ebi-a-GCST90017069	rs10409783	G	A	-0.0950828	0.0211239	7.69591e-06	G	A	-0.0113797	0.0190235	0.549712	20.2607593854376
ebi-a-GCST90017069	rs12440440	A	G	0.0901934	0.0190582	2.62869e-06	A	G	-0.0175793	0.0180523	0.330154	22.3968
ebi-a-GCST90017069	rs16894137	C	T	-0.122792	0.0263047	2.71181e-06	C	T	-0.0109291	0.0254123	0.667145	21.7908133091047
ebi-a-GCST90017069	rs35156985	T	C	-0.155709	0.0348085	8.05954e-06	T	C	0.0237137	0.0427198	0.578827	20.010448089374
ebi-a-GCST90017069	rs4492265	G	A	0.0905757	0.0191658	2.40924e-06	G	A	0.012211	0.0186875	0.513479	22.3341533868563
ebi-a-GCST90017069	rs8901	C	T	0.0934594	0.0186813	6.07002e-07	C	T	0.000459221	0.0188229	0.980536	25.0283251057149
ebi-a-GCST90017070	rs10028567	C	T	-0.0921167	0.0191881	7.30348e-06	C	T	-0.0428534	0.0264233	0.104845	23.0469148041593
ebi-a-GCST90017070	rs10448310	A	G	-0.0517935	0.0111324	3.30704e-06	A	G	-0.0198673	0.0178674	0.266167	21.6457637726373
ebi-a-GCST90017070	rs11110281	T	C	-0.137519	0.0227398	2.58315e-09	T	C	0.00456596	0.0395506	0.908091	36.5722878972729
ebi-a-GCST90017070	rs11720390	G	A	0.107024	0.0228121	3.59484e-06	G	A	0.000953186	0.0355845	0.97863	22.010597080608
ebi-a-GCST90017070	rs11764382	A	G	-0.0695345	0.0143671	1.28632e-06	A	G	-0.0166529	0.0245541	0.497637	23.4240746286144
ebi-a-GCST90017070	rs17708276	A	G	-0.0793955	0.0170628	3.04096e-06	A	G	0.00674184	0.0274707	0.806132	21.6516588498119
ebi-a-GCST90017070	rs1918540	A	G	-0.059639	0.0128148	2.44068e-06	A	G	-0.0277236	0.0221793	0.211309	21.658932132697
ebi-a-GCST90017070	rs2370083	G	T	-0.0816836	0.0185851	9.75237e-06	G	T	0.00965417	0.0352119	0.783951	19.3170113696736
ebi-a-GCST90017070	rs4968759	A	G	-0.0515109	0.0112068	3.7812e-06	A	G	0.00194025	0.0171348	0.909845	21.1268638233916
ebi-a-GCST90017070	rs57646748	G	A	-0.0907696	0.0200344	5.47545e-06	G	A	0.0134009	0.0442023	0.76176	20.5271266672133
ebi-a-GCST90017070	rs6806351	T	C	-0.0633829	0.0136647	4.93867e-06	T	C	0.0154704	0.0207283	0.455462	21.5151316974798
ebi-a-GCST90017070	rs71481756	T	G	0.0931048	0.0207949	6.51478e-06	T	G	0.0103272	0.0347434	0.766283	20.0461266824084
ebi-a-GCST90017070	rs72739637	A	G	0.0959942	0.0193213	1.03307e-06	A	G	-0.0440471	0.03574	0.217788	24.6841001402917
ebi-a-GCST90017070	rs7916711	A	G	0.102891	0.0217362	2.717e-06	A	G	0.00337699	0.0247683	0.89155	22.4071970493584
ebi-a-GCST90017070	rs9903102	C	A	-0.0709483	0.0155275	4.17994e-06	C	A	0.00382891	0.0214857	0.85856	20.8776163009205
ebi-a-GCST90017072	rs1145877	G	A	0.073548	0.0162413	7.19946e-06	G	A	0.000897995	0.0248711	0.971198	20.5069068108231
ebi-a-GCST90017072	rs11591622	T	G	-0.0688382	0.0151375	6.4986e-06	T	G	-0.00893123	0.0233794	0.702453	20.6800078465539
ebi-a-GCST90017072	rs13173038	A	G	-0.0718076	0.0151627	2.72986e-06	A	G	0.0174044	0.0198386	0.380324	22.4278549488978
ebi-a-GCST90017072	rs143438747	T	C	-0.145793	0.0306867	3.2802e-06	T	C	0.0340016	0.032165	0.290467	22.5721522001737
ebi-a-GCST90017072	rs2050185	A	G	-0.0575138	0.0128766	7.96948e-06	A	G	-0.010923	0.0177064	0.537305	19.9499456030724
ebi-a-GCST90017072	rs2321387	G	A	-0.0592876	0.0124509	1.86518e-06	G	A	0.00377496	0.0172954	0.827223	22.6739012162248
ebi-a-GCST90017072	rs2613606	T	C	0.0556794	0.0124117	7.20228e-06	T	C	0.0131415	0.0174243	0.450726	20.1245674104329
ebi-a-GCST90017072	rs607327	T	C	-0.0578334	0.0129053	6.63056e-06	T	C	0.0179169	0.0176859	0.311031	20.0826602276218
ebi-a-GCST90017072	rs62501473	G	A	0.0694233	0.0149416	5.51849e-06	G	A	0.0115859	0.019474	0.551883	21.5881931979763
ebi-a-GCST90017072	rs7499539	A	G	0.0617478	0.0130998	2.35771e-06	A	G	0.00487462	0.0194102	0.801708	22.2184443132653
ebi-a-GCST90017072	rs7638039	T	C	0.0645624	0.0143887	8.66403e-06	T	C	-0.00195203	0.0198735	0.921755	20.1333580390226
ebi-a-GCST90017072	rs9350083	T	G	-0.0593069	0.0133929	8.22773e-06	T	G	-0.00671899	0.0178813	0.707099	19.6092595735068
ebi-a-GCST90017075	rs10898797	C	T	0.12238	0.0274683	8.85442e-06	C	T	-0.0682597	0.0273696	0.0126314	19.8498547767043
ebi-a-GCST90017075	rs112102233	A	G	-0.216348	0.0477575	6.17675e-06	A	G	0.0115287	0.0407286	0.777129	20.5221378661257
ebi-a-GCST90017075	rs1232220	T	G	0.143869	0.031828	7.90788e-06	T	G	0.0135355	0.0283546	0.633102	20.4322291725227
ebi-a-GCST90017075	rs17706273	T	C	-0.140368	0.0274708	5.87814e-07	T	C	-0.0199237	0.0317196	0.529926	26.1092026998815
ebi-a-GCST90017075	rs191093	G	A	0.159008	0.0353306	6.76394e-06	G	A	-0.00310289	0.0279439	0.911584	20.2551714848836
ebi-a-GCST90017075	rs4904512	T	C	-0.117151	0.0250306	3.09272e-06	T	C	0.00936033	0.0255877	0.714505	21.9053138552668
ebi-a-GCST90017075	rs55799124	A	G	-0.11435	0.0238604	1.33549e-06	A	G	0.000296645	0.019371	0.987782	22.9676677965034
ebi-a-GCST90017075	rs67476743	T	G	0.132164	0.022208	3.7405e-09	T	G	0.0029249	0.0193162	0.879643	35.4166476667546
ebi-a-GCST90017075	rs6920448	C	T	-0.141081	0.0305446	4.15375e-06	C	T	-0.0157345	0.0295261	0.594101	21.3337977902656
ebi-a-GCST90017075	rs7019909	T	C	0.144156	0.0301626	1.76121e-06	T	C	0.0322679	0.0264491	0.222464	22.8416723060996
ebi-a-GCST90017075	rs7333521	T	C	-0.207191	0.0453121	4.87607e-06	T	C	-0.00472076	0.0485524	0.922544	20.9080433939069
ebi-a-GCST90017075	rs75091807	G	T	-0.184966	0.0383029	1.70675e-06	G	T	0.023168	0.0358932	0.518622	23.3195677597504
ebi-a-GCST90017075	rs7561370	C	T	-0.131341	0.0286292	1.51604e-06	C	T	0.027539	0.024043	0.252041	21.0466128431475
ebi-a-GCST90016959	rs2715439	T	C	-0.0746684	0.0164822	6.27004e-06	T	C	0.00210807	0.0171177	0.901987	20.5231174847603
ebi-a-GCST90016959	rs34583783	G	T	0.126596	0.0268461	4.48528e-06	G	T	-0.0516227	0.0360394	0.152031	22.237069847747
ebi-a-GCST90016959	rs35011108	A	G	0.232634	0.0512044	6.33826e-06	A	G	-0.0413339	0.0344347	0.230001	20.6410513016948
ebi-a-GCST90016959	rs4073240	G	A	0.0749687	0.0167368	7.94273e-06	G	A	-0.00185959	0.017631	0.916001	20.0638885641564
ebi-a-GCST90016959	rs4146653	G	A	0.0985224	0.0214182	4.49645e-06	G	A	-0.0146418	0.0245512	0.550923	21.1594330093729
ebi-a-GCST90016959	rs71315246	A	G	-0.0969809	0.021925	9.82969e-06	A	G	-0.0180967	0.0249956	0.469068	19.5656020559568
ebi-a-GCST90016959	rs7915461	C	T	-0.18776	0.0401636	5.91984e-06	C	T	-0.0334471	0.0340267	0.325624	21.8545006008138
ebi-a-GCST90016960	rs11604400	C	T	-0.102524	0.0234834	9.74473e-06	C	T	-0.0126907	0.0279131	0.649361	19.0602736972196
ebi-a-GCST90016960	rs13231526	C	A	0.143237	0.0311654	4.8136e-06	C	A	-0.00478726	0.0314283	0.878932	21.1234583254269
ebi-a-GCST90016960	rs2717140	C	T	-0.119225	0.0251081	2.04593e-06	C	T	-0.0100065	0.0286488	0.726879	22.5479447950299
ebi-a-GCST90016960	rs55719207	G	A	-0.0699243	0.0158036	9.60506e-06	G	A	0.0262696	0.0175444	0.13431	19.5769123827133
ebi-a-GCST90016960	rs6664405	T	C	-0.0953084	0.0210752	5.2342e-06	T	C	0.0268142	0.024272	0.269274	20.4512071778117
ebi-a-GCST90016960	rs7680684	T	C	0.083381	0.0168901	9.769e-07	T	C	-0.0194911	0.0180788	0.280982	24.3707983928303
ebi-a-GCST90016960	rs9490822	C	T	-0.0734512	0.0155789	2.54419e-06	C	T	0.0015483	0.0171731	0.928161	22.2292193641562
ebi-a-GCST90016960	rs9915817	C	T	-0.0749219	0.016833	8.21675e-06	C	T	-0.0297151	0.0189363	0.116597	19.8104580856568
ebi-a-GCST90016962	rs1107244	G	A	0.0758558	0.0171182	3.59062e-06	G	A	0.0207969	0.0320141	0.51594	19.6363784476763
ebi-a-GCST90016962	rs11769002	G	A	-0.0528793	0.0109389	1.44961e-06	G	A	-0.0125559	0.0174005	0.470551	23.368137025762
ebi-a-GCST90016962	rs11958296	A	G	-0.0981222	0.0218272	9.29566e-06	A	G	-0.0255105	0.0416443	0.540153	20.2087056506733
ebi-a-GCST90016962	rs12990744	C	T	-0.0776618	0.0172986	8.20729e-06	C	T	0.00356483	0.0282327	0.899522	20.1554728552253
ebi-a-GCST90016962	rs1689282	A	C	-0.0520061	0.0113942	5.27582e-06	A	C	-0.0075031	0.0183121	0.682001	20.8324763240581
ebi-a-GCST90016962	rs2290844	C	T	0.0813969	0.0191632	9.10144e-06	C	T	-0.0174996	0.0273876	0.522849	18.0417917574387
ebi-a-GCST90016962	rs2450745	A	C	-0.080524	0.0184702	7.11836e-06	A	C	-0.0109918	0.0334587	0.74252	19.0067334450165
ebi-a-GCST90016962	rs2875322	C	T	0.0580945	0.0131432	8.77708e-06	C	T	0.00197534	0.0228633	0.93115	19.5374465658449
ebi-a-GCST90016962	rs34417064	A	G	-0.048202	0.0106868	7.00745e-06	A	G	-0.0193472	0.0172232	0.2613	20.3439253323638
ebi-a-GCST90016962	rs4810359	A	G	-0.0652428	0.0146155	7.4967e-06	A	G	0.000603539	0.02593	0.98143	19.9268122031349
ebi-a-GCST90016962	rs62576416	T	C	0.0492647	0.0109733	7.50361e-06	T	C	-0.000721217	0.0176083	0.967329	20.1556672417702
ebi-a-GCST90016962	rs7129639	A	C	0.0524955	0.0109584	1.78423e-06	A	C	0.0164152	0.0181749	0.36643	22.9482649502735
ebi-a-GCST90016962	rs8130320	A	G	-0.049002	0.010717	4.83615e-06	A	G	-0.00118254	0.0172385	0.945309	20.9064912264464
ebi-a-GCST90016964	rs2154444	G	T	-0.138234	0.0308961	8.36758e-06	G	T	0.00390595	0.019436	0.840726	20.0180802559968
ebi-a-GCST90016964	rs34619204	G	A	-0.156037	0.0344392	8.84199e-06	G	A	0.0398434	0.022717	0.0794475	20.5281151292069
ebi-a-GCST90016964	rs4364940	A	G	0.126418	0.0282207	8.58361e-06	A	G	0.0096334	0.0185274	0.603095	20.066991492213
ebi-a-GCST90016964	rs4680035	G	A	0.119599	0.0259446	4.99057e-06	G	A	-0.00681599	0.0176059	0.698651	21.2501078278841
ebi-a-GCST90016964	rs58212166	A	G	-0.161506	0.0359102	7.93615e-06	A	G	0.0012642	0.0221787	0.954545	20.2274750645132
ebi-a-GCST90016972	rs115043014	G	A	-0.206605	0.043992	5.18597e-06	G	A	-0.0442665	0.0659975	0.502392	22.0563803229024
ebi-a-GCST90016972	rs2788271	G	T	0.0575596	0.0133492	7.16391e-06	G	T	-0.0215014	0.0225424	0.340173	18.5919548004078
ebi-a-GCST90016975	rs1007475	G	T	0.118065	0.0261271	7.92319e-06	G	T	-0.0224469	0.0191346	0.240751	20.4201970157524
ebi-a-GCST90016975	rs11761679	T	C	0.154775	0.0321539	2.20232e-06	T	C	-0.0186588	0.0245851	0.447883	23.170441646661
ebi-a-GCST90016975	rs142855850	A	G	0.205013	0.0457138	6.85536e-06	A	G	0.0526686	0.0291151	0.0704547	20.1125971001933
ebi-a-GCST90016975	rs16934069	T	C	-0.133784	0.0299444	8.85911e-06	T	C	0.0260417	0.0223393	0.243722	19.9607622811866
ebi-a-GCST90016975	rs16941336	C	T	0.127488	0.0267936	1.53183e-06	C	T	-0.0202179	0.0204757	0.323443	22.6400028447891
ebi-a-GCST90016975	rs17163238	G	A	0.140987	0.0309117	5.51201e-06	G	A	0.0440631	0.0216574	0.0418958	20.8023480855456
ebi-a-GCST90016975	rs4537857	T	C	-0.12459	0.0260992	1.80194e-06	T	C	-0.0153998	0.0181657	0.396583	22.7883027626413
ebi-a-GCST90016975	rs486484	A	G	-0.108349	0.0240008	6.61089e-06	A	G	0.021176	0.0173669	0.222719	20.379727788906
ebi-a-GCST90016975	rs4928024	G	A	0.17471	0.0389333	8.18634e-06	G	A	0.00391719	0.0222512	0.86026	20.1369223308126
ebi-a-GCST90016975	rs72723662	C	T	0.224078	0.0449336	7.86249e-07	C	T	-0.0144278	0.0248923	0.562179	24.8688675509344
ebi-a-GCST90016975	rs74622183	A	G	-0.201027	0.0428204	2.45748e-06	A	G	0.00371343	0.0300695	0.901715	22.0397844809979
ebi-a-GCST90016975	rs77356209	T	C	0.216874	0.0483299	6.66423e-06	T	C	0.0289453	0.0409204	0.479345	20.1364628947629
ebi-a-GCST90016975	rs7752361	G	A	0.11923	0.0239975	7.69113e-07	G	A	0.00933216	0.0171482	0.586299	24.6853385179493
ebi-a-GCST90016975	rs7763512	A	G	-0.119846	0.0253367	3.10656e-06	A	G	-0.0213562	0.0173069	0.217213	22.3741728413201
ebi-a-GCST90016975	rs9349693	G	A	-0.117973	0.0259861	5.54958e-06	G	A	-0.00893676	0.0187904	0.634359	20.6102393904246
ebi-a-GCST90016979	rs10506058	A	G	0.0997048	0.0221926	8.92442e-06	A	G	0.0368398	0.0173148	0.0333657	20.1843961994923
ebi-a-GCST90016979	rs1942371	G	A	-0.157938	0.034187	4.0634e-06	G	A	-0.0321504	0.0261095	0.218186	21.3427945778242
ebi-a-GCST90016979	rs40656	C	T	0.142664	0.0311021	8.61529e-06	C	T	-0.0347866	0.0213668	0.103509	21.0401759033057
ebi-a-GCST90016979	rs4869133	G	A	-0.180591	0.0409505	7.24453e-06	G	A	0.011047	0.0226088	0.625115	19.4479481559966
ebi-a-GCST90016979	rs61267978	T	C	0.14708	0.0320875	5.58509e-06	T	C	-0.0221838	0.0262753	0.398513	21.0104560399145
ebi-a-GCST90016979	rs6577484	G	A	0.160425	0.0360857	8.40601e-06	G	A	-0.011755	0.0280675	0.675355	19.7639536798255
ebi-a-GCST90016979	rs6890185	C	T	-0.113424	0.0233137	1.12243e-06	C	T	-0.00505769	0.018327	0.782571	23.6694142571011
ebi-a-GCST90016979	rs77845139	A	G	-0.114993	0.0257186	8.40621e-06	A	G	-0.0110281	0.0197645	0.576862	19.9916279379288
ebi-a-GCST90016980	rs11264403	G	A	-0.139061	0.0334454	7.7555e-06	G	A	0.00872207	0.0326005	0.789051	17.2877274654779
ebi-a-GCST90016980	rs115807074	A	G	-0.22736	0.0492575	4.31688e-06	A	G	-0.152964	0.082351	0.0632456	21.3050907844146
ebi-a-GCST90016980	rs116847295	C	T	0.110021	0.0246032	4.58121e-06	C	T	0.00918129	0.0258072	0.722018	19.9971443681339
ebi-a-GCST90016980	rs12341505	G	A	0.0810718	0.0180121	4.8217e-06	G	A	-0.010499	0.0293118	0.720205	20.2586701002236
ebi-a-GCST90016980	rs2795528	G	A	-0.184315	0.0392204	2.72038e-06	G	A	0.0181272	0.0371617	0.625697	22.0849959489452
ebi-a-GCST90016980	rs2817172	C	T	0.058139	0.0124492	2.76656e-06	C	T	-0.00889645	0.0174614	0.610406	21.809827317636
ebi-a-GCST90016980	rs550843	T	C	-0.0783246	0.0169209	2.05069e-06	T	C	0.00512416	0.0192013	0.789572	21.4264120999031
ebi-a-GCST90016983	rs1010560	C	A	0.0580232	0.0122722	1.95916e-06	C	A	-0.02139	0.0193171	0.268161	22.3541676928205
ebi-a-GCST90016983	rs12794898	G	T	0.0903299	0.0197212	4.9153e-06	G	T	-0.00214557	0.0257855	0.933686	20.9795604054238
ebi-a-GCST90016983	rs1519491	T	C	0.0499197	0.0113558	8.95282e-06	T	C	-0.00948745	0.0175356	0.58848	19.3245087867931
ebi-a-GCST90016983	rs1576241	A	G	-0.0510343	0.0109535	3.32859e-06	A	G	0.00644623	0.0176289	0.714616	21.7079343416569
ebi-a-GCST90016983	rs2907920	G	A	-0.0561173	0.0126824	7.65332e-06	G	A	0.0048816	0.0190502	0.797758	19.5790060969847
ebi-a-GCST90016983	rs4277593	G	A	-0.0585649	0.0109914	1.1397e-07	G	A	-0.0167298	0.0173896	0.336021	28.3902
ebi-a-GCST90016983	rs56405618	A	G	-0.08963	0.0186508	1.57195e-06	A	G	-0.024945	0.0269987	0.355522	23.094675416642
ebi-a-GCST90016983	rs73031725	T	C	0.167591	0.0355224	1.97916e-06	T	C	0.0220235	0.0492672	0.654859	22.2585456231645
ebi-a-GCST90016983	rs73167075	T	C	0.0573137	0.0127573	8.5686e-06	T	C	0.0240892	0.0208937	0.248935	20.1836336713341
ebi-a-GCST90016983	rs74101919	T	C	-0.0718988	0.0144651	1.0329e-06	T	C	-0.000805052	0.0274876	0.976635	24.7058843040666
ebi-a-GCST90016983	rs946513	T	C	-0.205899	0.0460018	8.61847e-06	T	C	0.00556793	0.0414958	0.89326	20.0335919533382
ebi-a-GCST90016991	rs11027642	C	T	0.129006	0.0284844	4.9187e-06	C	T	0.00302534	0.0244261	0.901428	20.5118894630189
ebi-a-GCST90016991	rs11079158	T	C	0.100627	0.022546	7.34852e-06	T	C	0.0151151	0.0206753	0.464734	19.9200326137295
ebi-a-GCST90016991	rs11938607	C	T	-0.0978125	0.0216636	8.21826e-06	C	T	0.00525696	0.0196633	0.789202	20.3857860546553
ebi-a-GCST90016991	rs12257723	A	C	-0.0952742	0.0211569	8.85116e-06	A	C	-0.0288918	0.0182581	0.113557	20.2790009180375
ebi-a-GCST90016991	rs12710729	C	A	0.0893384	0.0199069	9.84419e-06	C	A	0.0297923	0.0183175	0.103857	20.1404454093459
ebi-a-GCST90016991	rs13258851	A	G	0.137001	0.0302124	7.7464e-06	A	G	-0.00196539	0.0246094	0.936346	20.5625524209911
ebi-a-GCST90016991	rs1508033	A	C	0.091546	0.0195787	3.22887e-06	A	C	-0.0187524	0.0186602	0.314926	21.8630648207749
ebi-a-GCST90016991	rs1553971	T	G	0.120965	0.0263054	5.26842e-06	T	G	0.0297907	0.020557	0.147289	21.1460687287931
ebi-a-GCST90016991	rs2683098	T	C	-0.107319	0.022515	2.23748e-06	T	C	-0.00647539	0.0207934	0.755485	22.7200525698835
ebi-a-GCST90016991	rs3812426	A	G	-0.106447	0.0224159	2.71688e-06	A	G	0.0290989	0.0236906	0.219338	22.550412544178
ebi-a-GCST90016991	rs4462860	G	A	0.0939071	0.0201104	4.16217e-06	G	A	0.00862535	0.0176139	0.624354	21.8049673306184
ebi-a-GCST90016992	rs10098492	T	C	0.132323	0.0293688	6.40575e-06	T	C	-0.0413382	0.036536	0.257871	20.3001045025017
ebi-a-GCST90016992	rs114731706	T	G	0.182308	0.0382298	2.1734e-06	T	G	-0.0110826	0.0487635	0.820211	22.7408870622997
ebi-a-GCST90016992	rs2051957	C	T	0.0843291	0.0189864	8.89857e-06	C	T	0.00748183	0.0216855	0.730083	19.7273921725937
ebi-a-GCST90016992	rs3017103	G	A	-0.0980897	0.0208995	2.94042e-06	G	A	-0.0367372	0.0218438	0.0926041	22.0279975864393
ebi-a-GCST90016992	rs73331712	T	C	0.26199	0.055123	4.8492e-06	T	C	-0.024017	0.0427928	0.574634	22.589350227156
ebi-a-GCST90016992	rs77655283	G	A	0.132988	0.0298306	5.88044e-06	G	A	0.0310627	0.0335896	0.355085	19.8747160285648
ebi-a-GCST90016994	rs75949021	T	C	-0.169667	0.0374238	3.57511e-06	T	C	0.0268166	0.0432207	0.534956	20.5541250612845
ebi-a-GCST90016995	rs112767262	T	C	0.0732963	0.0163589	8.20635e-06	T	C	-0.0299347	0.0206373	0.146916	20.0750163997611
ebi-a-GCST90016995	rs113127095	A	G	0.151009	0.0323434	3.3335e-06	A	G	-0.0986286	0.0432518	0.0225881	21.7988869729563
ebi-a-GCST90016995	rs113513883	A	G	0.172283	0.038041	5.27716e-06	A	G	-0.0845456	0.0479069	0.0775997	20.5107245103171
ebi-a-GCST90016995	rs1154904	G	A	0.0613376	0.0130644	3.03753e-06	G	A	-0.00537586	0.0171072	0.753335	22.0431989371485
ebi-a-GCST90016995	rs118526	A	C	0.0594401	0.013598	7.99558e-06	A	C	-0.00187986	0.0187298	0.920053	19.1077253018789
ebi-a-GCST90016995	rs2798105	A	G	-0.100851	0.0222045	8.24499e-06	A	G	0.00101715	0.0286982	0.971726	20.6290116604431
ebi-a-GCST90016995	rs4731451	G	A	-0.0609885	0.0135157	7.47309e-06	G	A	0.0346865	0.0184362	0.0599129	20.3619242444558
ebi-a-GCST90016995	rs57024273	T	C	0.0626172	0.0139919	9.70465e-06	T	C	-0.024164	0.0195896	0.217386	20.0278302740827
ebi-a-GCST90016995	rs592299	T	C	-0.0592004	0.0129486	4.76925e-06	T	C	0.0196216	0.0172275	0.254716	20.9027608610451
ebi-a-GCST90016995	rs73208162	A	G	-0.119296	0.024839	2.19392e-06	A	G	-0.040947	0.0476383	0.390043	23.0665981144506
ebi-a-GCST90016999	rs10147907	T	G	0.172263	0.039601	8.27237e-06	T	G	0.056937	0.0326848	0.081508	18.9222034177425
ebi-a-GCST90016999	rs11818408	G	A	0.10585	0.0237114	8.20012e-06	G	A	-0.011787	0.0175311	0.501363	19.9281659391989
ebi-a-GCST90016999	rs11876297	T	C	0.131469	0.0281712	2.66557e-06	T	C	-0.0288544	0.0193523	0.135961	21.7789042382651
ebi-a-GCST90016999	rs151257695	A	G	0.20951	0.0454847	3.09678e-06	A	G	0.019723	0.0332896	0.553539	21.2167492879627
ebi-a-GCST90016999	rs1768152	C	T	-0.139489	0.0316186	8.70062e-06	C	T	0.00476481	0.0279233	0.864508	19.4623217826802
ebi-a-GCST90016999	rs2733072	G	A	0.109644	0.0228306	1.49091e-06	G	A	0.00155784	0.0172052	0.927854	23.064024550771
ebi-a-GCST90016999	rs3771393	T	C	-0.130842	0.0266671	7.37904e-07	T	C	-0.0237453	0.0216167	0.271998	24.0736958291536
ebi-a-GCST90016999	rs6934739	A	G	0.111463	0.0252788	9.75326e-06	A	G	-0.0134117	0.0182122	0.461478	19.4423406372273
ebi-a-GCST90016999	rs7104872	G	A	0.138612	0.0291906	2.73149e-06	G	A	0.00924472	0.0272954	0.734842	22.5483940678732
ebi-a-GCST90017010	rs114873521	C	T	-0.130067	0.0294087	7.12525e-06	C	T	-0.000272497	0.0331914	0.99345	19.5606189298868
ebi-a-GCST90017010	rs11811696	T	C	-0.116063	0.0241012	2.07348e-06	T	C	0.0613511	0.0313404	0.0502805	23.1905073890916
ebi-a-GCST90017010	rs12030302	G	A	0.0692276	0.0137467	5.60841e-07	G	A	0.0229103	0.0171556	0.181731	25.360723629758
ebi-a-GCST90017010	rs34066017	A	G	0.0764294	0.0159789	1.52086e-06	A	G	-0.0041352	0.021294	0.846023	22.878478700982
ebi-a-GCST90017010	rs806808	C	T	-0.0667272	0.0136557	1.17972e-06	C	T	-0.0110033	0.0173026	0.52482	23.876896028599
ebi-a-GCST90017014	rs12513188	G	A	0.0903906	0.0195276	4.65479e-06	G	A	0.0218276	0.0193755	0.259929	21.4263797277109
ebi-a-GCST90017014	rs17586763	T	C	-0.227285	0.0510135	7.71951e-06	T	C	-0.0276854	0.038469	0.471721	19.8504934555015
ebi-a-GCST90017014	rs1926302	G	A	-0.107972	0.0231421	7.50136e-06	G	A	0.0135092	0.0206437	0.512855	21.7679113573359
ebi-a-GCST90017014	rs34187114	C	A	-0.104505	0.022601	5.13499e-06	C	A	0.0168712	0.0271763	0.534728	21.3805478167009
ebi-a-GCST90017014	rs35228298	G	A	0.0934832	0.0202886	7.29844e-06	G	A	0.00193826	0.0233857	0.933945	21.2306348373773
ebi-a-GCST90017014	rs4541991	T	C	-0.0927334	0.0194435	2.10092e-06	T	C	-0.018814	0.0183366	0.304874	22.7469659461414
ebi-a-GCST90017014	rs607782	C	T	0.0854214	0.0172515	7.19449e-07	C	T	0.00661389	0.017757	0.709547	24.5176953818414
ebi-a-GCST90017014	rs62113381	T	C	-0.105447	0.0232029	5.53886e-06	T	C	-0.0366551	0.0255355	0.151157	20.6530368658355
ebi-a-GCST90017014	rs73011279	T	C	-0.0961669	0.0199336	1.36044e-06	T	C	0.0117817	0.0203671	0.56295	23.2744675631531
ebi-a-GCST90017014	rs75764681	T	C	-0.283103	0.0598999	1.94272e-06	T	C	0.0582581	0.0416594	0.161981	22.3376122734808
ebi-a-GCST90017014	rs8113760	G	A	0.078999	0.01734	4.62392e-06	G	A	0.0200333	0.0185351	0.279774	20.7560640138408
ebi-a-GCST90017015	rs10885477	T	C	-0.135137	0.0301894	8.59825e-06	T	C	-0.0510495	0.0393267	0.194257	20.0373176723318
ebi-a-GCST90017015	rs11080063	G	A	-0.0665238	0.0149837	6.66884e-06	G	A	-0.0099935	0.0174015	0.565771	19.711331424012
ebi-a-GCST90017015	rs111745969	A	G	0.120677	0.0265781	3.70775e-06	A	G	-0.0026451	0.0250454	0.91589	20.615845370794
ebi-a-GCST90017015	rs113593397	A	G	-0.128935	0.0282526	9.35729e-06	A	G	-0.00470393	0.0290047	0.871165	20.8269084330629
ebi-a-GCST90017015	rs116500994	G	T	-0.13755	0.0293386	2.34477e-06	G	T	-0.0838059	0.0407058	0.0395112	21.9807454746527
ebi-a-GCST90017015	rs12701617	A	G	-0.0660617	0.0149427	9.51853e-06	A	G	-0.00164533	0.0171594	0.923612	19.545254787243
ebi-a-GCST90017015	rs1867876	T	C	0.0842919	0.0162192	2.7388e-07	T	C	-0.00612576	0.0187123	0.743392	27.0092688726293
ebi-a-GCST90017015	rs4146507	C	T	0.079488	0.0177002	7.2297e-06	C	T	-0.00289197	0.0199605	0.884802	20.167255127923
ebi-a-GCST90017015	rs6133067	T	C	0.0910829	0.0178561	5.16928e-07	T	C	-0.015121	0.0213707	0.47922	26.0195918922694
ebi-a-GCST90017015	rs73139538	G	A	-0.148594	0.0327469	7.77177e-06	G	A	-0.0131413	0.0506815	0.79541	20.590275618989
ebi-a-GCST90017015	rs77293403	A	G	0.164556	0.0341775	1.77468e-06	A	G	0.0175318	0.0458768	0.702351	23.1817842808299
ebi-a-GCST90017015	rs80149660	C	T	-0.232987	0.0519183	6.04213e-06	C	T	-0.0349562	0.0418368	0.403415	20.1382835487535
ebi-a-GCST90017015	rs9500080	C	T	0.0926764	0.0178886	4.08517e-07	C	T	-0.017424	0.0226863	0.442464	26.8401911539043
ebi-a-GCST90017015	rs9529719	C	T	-0.074038	0.0160494	5.96664e-06	C	T	-0.0400105	0.0183201	0.0289648	21.2809864350602
ebi-a-GCST90017015	rs967319	T	C	0.0788638	0.0176744	8.38147e-06	T	C	-0.00574457	0.0200319	0.774287	19.9097606814747
ebi-a-GCST90017016	rs10048062	C	T	-0.147352	0.0336531	8.58875e-06	C	T	0.0293421	0.0301277	0.330094	19.1717570887075
ebi-a-GCST90017016	rs12452946	A	G	-0.105833	0.0228941	3.80391e-06	A	G	0.0192655	0.0171273	0.260655	21.3695345640938
ebi-a-GCST90017016	rs1484873	G	A	0.227831	0.046335	2.55918e-06	G	A	-0.0457027	0.0240793	0.0576952	24.1772720892482
ebi-a-GCST90017016	rs17167098	G	A	-0.169366	0.0352068	1.12323e-06	G	A	-0.0457979	0.0250074	0.0670456	23.1419182486552
ebi-a-GCST90017016	rs2154047	A	C	0.192557	0.0420093	9.97034e-06	A	C	0.0438177	0.0301193	0.145724	21.0100812677731
ebi-a-GCST90017016	rs36081916	T	C	-0.18123	0.0402987	4.70046e-06	T	C	-0.0533664	0.030535	0.0805137	20.2245146454107
ebi-a-GCST90017016	rs3791893	A	G	0.147035	0.034023	9.49708e-06	A	G	0.00537955	0.024629	0.827099	18.6765322220754
ebi-a-GCST90017016	rs609430	T	G	-0.112045	0.0239328	3.34488e-06	T	G	-0.0093213	0.0179643	0.603846	21.9178494141828
ebi-a-GCST90017016	rs672217	G	A	0.164146	0.0349993	3.52468e-06	G	A	-0.0345871	0.0215048	0.107759	21.9959078405765
ebi-a-GCST90017016	rs901099	T	G	-0.12718	0.0250924	6.5286e-07	T	G	-0.0255618	0.018715	0.171987	25.6893571843871
ebi-a-GCST90017019	rs10262702	T	C	0.0918017	0.0194885	2.06072e-06	T	C	-0.0110162	0.0260578	0.672472	22.1893520387576
ebi-a-GCST90017019	rs11258178	A	G	0.0660742	0.0134139	6.982e-07	A	G	0.00810059	0.0171431	0.636551	24.2635139978391
ebi-a-GCST90017019	rs12226153	A	G	-0.151142	0.0306922	5.12165e-07	A	G	0.0245502	0.0724784	0.734817	24.2501422473941
ebi-a-GCST90017019	rs17067892	C	T	0.107194	0.0250013	6.37926e-06	C	T	0.0418658	0.0302441	0.166278	18.3829739386028
ebi-a-GCST90017019	rs1859797	G	A	0.060368	0.0131793	4.1223e-06	G	A	0.00143552	0.0172248	0.933581	20.9811306362801
ebi-a-GCST90017019	rs2276760	A	G	-0.0685233	0.0152546	7.84061e-06	A	G	-0.00182628	0.0201019	0.927611	20.1778500986094
ebi-a-GCST90017019	rs2731794	C	T	0.120632	0.0257529	1.91743e-06	C	T	0.0118068	0.0463072	0.798748	21.9418263402098
ebi-a-GCST90017019	rs2930225	T	G	-0.0729524	0.0152948	1.34623e-06	T	G	-0.00389913	0.02032	0.847831	22.7505323392346
ebi-a-GCST90017019	rs4113676	A	C	-0.218507	0.0490152	7.41635e-06	A	C	-0.0474783	0.070136	0.49844	19.8732616605215
ebi-a-GCST90017019	rs4784055	T	C	-0.175324	0.038599	8.71806e-07	T	C	-0.0515073	0.039356	0.190618	20.6314919236389
ebi-a-GCST90017019	rs62240188	G	A	0.130074	0.0267179	2.20308e-06	G	A	-0.0372855	0.029539	0.206859	23.7015283408568
ebi-a-GCST90017019	rs6934519	C	T	0.0692373	0.0151154	8.56959e-06	C	T	-0.0272269	0.0195685	0.164116	20.9817137836947
ebi-a-GCST90017019	rs716604	A	G	0.0818068	0.0165992	8.56624e-07	A	G	0.00992589	0.0204205	0.626914	24.2887125087076
ebi-a-GCST90017019	rs7170984	T	C	-0.0658116	0.0140767	2.98353e-06	T	C	0.0139712	0.0190823	0.464075	21.8576359667841
ebi-a-GCST90017019	rs72982915	C	T	0.183158	0.0402743	4.91157e-06	C	T	0.0111289	0.0373003	0.765429	20.6821547652331
ebi-a-GCST90017019	rs9823439	C	T	0.0581947	0.0131455	9.85871e-06	C	T	-0.0098657	0.0172324	0.566976	19.5980403898268
ebi-a-GCST90017023	rs2861203	G	A	0.0572304	0.0127279	7.36936e-06	G	A	0.0414017	0.0188219	0.0278317	20.2180866570079
ebi-a-GCST90017023	rs72776675	T	C	-0.0647067	0.014797	8.71686e-06	T	C	-0.00343332	0.0226862	0.879708	19.1227855923372
ebi-a-GCST90017023	rs9932954	A	G	-0.0561864	0.0115984	1.24882e-06	A	G	0.0134486	0.0181109	0.457744	23.4674687672705
ebi-a-GCST90017026	rs11128180	A	G	0.0648288	0.0140126	4.51742e-06	A	G	-0.00608499	0.0202234	0.7635	21.4041761121461
ebi-a-GCST90017026	rs12072562	T	C	0.133104	0.0303566	7.07375e-06	T	C	0.0315213	0.0440134	0.473883	19.2254253789536
ebi-a-GCST90017026	rs12673420	G	A	0.0554351	0.0118375	2.98078e-06	G	A	0.0195153	0.0171057	0.253927	21.9305582313112
ebi-a-GCST90017026	rs12747809	A	G	0.062197	0.0125685	8.64868e-07	A	G	-0.00971665	0.0190586	0.610172	24.4890521500043
ebi-a-GCST90017026	rs12894272	G	A	-0.0579792	0.0125229	4.3395e-06	G	A	0.0103919	0.018094	0.565745	21.4355490546556
[truncated: 97 more rows]

## Sheet: Sup Table 3
Supplementary Table 3. Mendelian randomization analysis of all gut microbiome on chronic apical periodontitis.
Exposure	Method	NSNP	Beta	SE	p-value	OR	OR_lci95	OR_uci95
Gut microbiota abundance (class Actinobacteria id.419) || id:ebi-a-GCST90016908	Inverse variance weighted	15	0.0579219002958953	0.0756569156674443	0.443922481722904	1.0596322355145	0.913597063391092	1.22901059945812
	MR Egger		-0.0985659	0.218475137154707	0.659312445633823	0.906135977306983	0.590505004891623	1.39047493682255
	Weighted median		0.0879176805012874	0.101372717335802	0.38579320420419	1.09189823381322	0.895142061404561	1.33190228055387
	Weighted mode		0.16810252589602	0.14045569128479	0.251244655576485	1.18305789850122	0.898354404244786	1.55798867862482
Gut microbiota abundance (class Alphaproteobacteria id.2379) || id:ebi-a-GCST90016909	Inverse variance weighted	7	-0.0628589	0.0908992033825342	0.489236757341903	0.939075953792898	0.785824845928176	1.12221400425489
	MR Egger		0.124818721909976	0.340446183342282	0.728896790159957	1.13294305669703	0.581318896529699	2.20801349720522
	Weighted median		-0.0541698	0.115410068246592	0.638806854494131	0.947271289168043	0.755501517709597	1.1877181901665
	Weighted mode		-0.0699112	0.164310194029292	0.685323005571067	0.932476618999747	0.675731695728514	1.28677202871736
Gut microbiota abundance (class Bacilli id.1673) || id:ebi-a-GCST90016910	Inverse variance weighted	18	-0.118797	0.0832142405499219	0.153406329924256	0.887988177016172	0.754351558465044	1.04529909651806
	MR Egger		0.164816744026562	0.22311087848667	0.470774812276843	1.17917700767978	0.761488218802497	1.82597495418543
	Weighted median		-0.0464283	0.113243752457666	0.681816308679666	0.954632968059325	0.764612511932308	1.19187704815696
	Weighted mode		-0.0416957	0.156484691665247	0.793095991021642	0.959161632824198	0.705812490559616	1.30344964163577
Gut microbiota abundance (class Bacteroidia id.912) || id:ebi-a-GCST90016911	Inverse variance weighted	13	-0.0377579	0.0893526867934969	0.672608249525364	0.962946081373216	0.808245746387982	1.1472564622529
	MR Egger		0.014030430307016	0.179879208291594	0.939229457510408	1.01412931873548	0.712815385869249	1.44281155472636
	Weighted median		-0.00566793	0.125083547894639	0.963857718538934	0.994348104793361	0.778153338156882	1.27060838143807
	Weighted mode		0.0216623544032468	0.146564402213588	0.88495428060546	1.02189868662147	0.766742794157531	1.36197
Gut microbiota abundance (class Betaproteobacteria id.2867) || id:ebi-a-GCST90016912	Inverse variance weighted	10	-0.0607318	0.129759651222138	0.639760831128067	0.941075576218823	0.729744545155358	1.21360720821427
	MR Egger		0.471213828765642	0.389453996018134	0.260839584052222	1.60193749137095	0.746681913286203	3.43680981231457
	Weighted median		-0.0778921	0.157399608584856	0.620693083658435	0.925064256123793	0.67950185827334	1.25936944474643
	Weighted mode		-0.123715	0.273702624243833	0.661961786541775	0.883631579852934	0.516762334357349	1.51095526318575
Gut microbiota abundance (class Clostridia id.1859) || id:ebi-a-GCST90016913	Inverse variance weighted	13	-0.0920918	0.0882868530779546	0.296903266804105	0.912021448347951	0.767103148741111	1.08431717900224
	MR Egger		-0.222224	0.245606364321654	0.38496065567905	0.800735746146971	0.494794494447368	1.29584654306567
	Weighted median		-0.0525068	0.123688398637245	0.671194908359274	0.948848	0.744579198249119	1.20915584564468
	Weighted mode		-0.0692746	0.175720088700647	0.700325540329972	0.933070433839825	0.661208562587232	1.31671076838358
Gut microbiota abundance (class Coriobacteriia id.809) || id:ebi-a-GCST90016914	Inverse variance weighted	14	-0.0865072	0.111622393457078	0.438340440784916	0.917128938682611	0.736911777726206	1.14141952346649
	MR Egger		-0.779205	0.427869521753847	0.0935971812503743	0.458770574010621	0.198328745307216	1.06122004277298
	Weighted median		-0.0816775	0.135064449061102	0.545358525396933	0.92156911579666	0.70722683619727	1.20087303213327
	Weighted mode		-0.129631	0.238677508962976	0.596235514549186	0.878419368159001	0.550218901794024	1.40238836550497
Gut microbiota abundance (class Deltaproteobacteria id.3087) || id:ebi-a-GCST90016915	Inverse variance weighted	13	0.0717912086347227	0.0830754643373222	0.387495272617236	1.07443098872987	0.912984202425309	1.2644270804209
	MR Egger		-0.0930598	0.218789974461432	0.678791662195746	0.911138981806097	0.593399043104296	1.39901513798151
	Weighted median		-0.00623299	0.118738208666496	0.958135425914166	0.993786393406133	0.787446473796181	1.25419495620829
	Weighted mode		-0.0158024	0.155387008714643	0.920676847632817	0.984321833638652	0.725887012975433	1.33476623063726
Gut microbiota abundance (class Erysipelotrichia id.2147) || id:ebi-a-GCST90016916	Inverse variance weighted		0.0741450987485462	0.0984339299033602	0.451301279066907	1.07696306015203	0.887998341331148	1.30613918849595
	MR Egger		0.0242929821861657	0.426504966437322	0.955599910624406	1.02459046067332	0.444121656910481	2.36373434118384
	Weighted median		0.118145199025661	0.135755250820755	0.384146925667197	1.12540750757814	0.86248709493478	1.46847653205642
	Weighted mode		0.128204563488654	0.204348474868595	0.542162676621146	1.13678552372618	0.76161168931781	1.6967719181292
Gut microbiota abundance (class Gammaproteobacteria id.3303) || id:ebi-a-GCST90016917	Inverse variance weighted	6	0.0863096462079164	0.163398385352088	0.59734940558622	1.09014383495318	0.791400443934876	1.50165897681026
	MR Egger		-0.380455	0.494380137971795	0.484487095857944	0.683550511914481	0.259385529249707	1.80133912516277
	Weighted median		-0.00923405	0.188801876263335	0.960992067335592	0.990808451391757	0.68435004606493	1.43450182109901
	Weighted mode		-0.0556717	0.235435412556012	0.82245542963893	0.945849626173855	0.59623220105332	1.50047500579932
Gut microbiota abundance (class Lentisphaeria id.2250) || id:ebi-a-GCST90016918	Inverse variance weighted	8	0.110628986155357	0.083822058878124	0.186899280249972	1.11698041476999	0.947752156455869	1.31642564828902
	MR Egger		0.154112039678333	0.321170708833526	0.648328955146061	1.16662158736386	0.621647200062263	2.18935423173636
	Weighted median		0.0873810283677505	0.0877183089145757	0.319174860236075	1.09131242149921	0.918928596034477	1.29603410586843
	Weighted mode		0.071173073997041	0.158278701650041	0.666542718780389	1.07376705094255	0.787373007788662	1.46433223933849
Gut microbiota abundance (class Melainabacteria id.1589) || id:ebi-a-GCST90016919	Inverse variance weighted	10	-0.00505402	0.063077640751496	0.936138843106081	0.994958733679695	0.879249837675309	1.12589487004383
	MR Egger		-0.00795686	0.190839212701762	0.967764422920425	0.992074715459806	0.682493883802211	1.44208214082675
	Weighted median		-0.0219643	0.0818935661022846	0.78854104452439	0.978275144002766	0.833204886613084	1.14860375010984
	Weighted mode		-0.0227051	0.117580117917501	0.851165485159022	0.977550704190047	0.776341989089812	1.23090776061567
Gut microbiota abundance (class Methanobacteria id.119) || id:ebi-a-GCST90016920	Inverse variance weighted		0.123492211686337	0.0640417648104236	0.0538168966971584	1.13144119248887	0.997972410999269	1.28276008229406
	MR Egger		0.255698606105665	0.276662073318819	0.382399368819571	1.29136346021892	0.750842734252393	2.22099716800084
	Weighted median		0.00343852003958589	0.0785212092651288	0.965071023855815	1.00344443853129	0.86030951775352	1.17039358561166
	Weighted mode		-0.00664357	0.0934948578527307	0.944905441351456	0.993378449855564	0.827047217012872	1.19316131453966
Gut microbiota abundance (class Mollicutes id.3920) || id:ebi-a-GCST90016921	Inverse variance weighted	12	-0.00338867	0.0826221956934665	0.967284729773794	0.996617067790925	0.847615495767106	1.17181149326827
	MR Egger		-0.174154	0.288622374070103	0.55968079672176	0.84016743687919	0.477183612370028	1.47926564050732
	Weighted median		-0.0921694	0.104371066301052	0.377185551051711	0.911950606608685	0.743239652069176	1.11895793850426
	Weighted mode		-0.127497	0.163164763443558	0.451056716475043	0.880295780774043	0.639351914157836	1.21204088779388
Gut microbiota abundance (class Negativicutes id.2164) || id:ebi-a-GCST90016922	Inverse variance weighted		-0.128254	0.0982247677418224	0.19164918068429	0.879630238467811	0.725587078656519	1.06637697829404
	MR Egger		-0.128435	0.33738260698801	0.711401413687102	0.879470444042518	0.453978594616099	1.70375491513739
	Weighted median		-0.154446	0.133993609135118	0.249058311920342	0.85688946309901	0.658972270296363	1.11424954443058
	Weighted mode		-0.290699	0.248135851094514	0.266135898661225	0.747740655025498	0.459762444839541	1.21609777713161
Gut microbiota abundance (class Verrucomicrobiae id.4029) || id:ebi-a-GCST90016923	Inverse variance weighted	11	0.123498120693431	0.0821755483714327	0.132875852589778	1.13144787820265	0.963130893180711	1.32917997974454
	MR Egger		0.0142736804781662	0.277195393568375	0.960057286490781	1.0143760358716	0.589176611273356	1.74643514773398
	Weighted median		0.0622384565536161	0.112587551493274	0.580400015181039	1.0642160837736	0.853480021825407	1.32698580400293
	Weighted mode		0.0235487802342625	0.173129511632063	0.894506027114243	1.02382824211004	0.729216169177899	1.43746712380757
Gut microbiota abundance (family Acidaminococcaceae id.2166) || id:ebi-a-GCST90016924	Inverse variance weighted	7	-0.00722108	0.0950984111793196	0.939472641387272	0.99280493025511	0.823975926423299	1.19622624633877
	MR Egger		-0.44675	0.28791974538923	0.181446706561303	0.639703631538282	0.363828387087291	1.12476307711824
	Weighted median		-0.0669114	0.121401671488399	0.581526223671581	0.93527810911049	0.737227590998384	1.18653337458068
	Weighted mode		-0.0960441	0.140907476480732	0.520911938712781	0.908423993804505	0.689200733712787	1.19737851710359
Gut microbiota abundance (family Actinomycetaceae id.421) || id:ebi-a-GCST90016925	Inverse variance weighted	4	-0.164509	0.103924785852127	0.113429340829459	0.848309829649536	0.691977440010188	1.03996102397418
	MR Egger		-0.257151	0.226738392909938	0.374377389631378	0.773251623042965	0.495812217082485	1.20593654601115
	Weighted median		-0.148706	0.126999901318986	0.241633302380224	0.861822473630946	0.671913421926821	1.10540726203302
	Weighted mode		-0.146626	0.135423105459894	0.358189829730294	0.863616893169507	0.662287646625856	1.12614834651913
Gut microbiota abundance (family Alcaligenaceae id.2875) || id:ebi-a-GCST90016926	Inverse variance weighted	11	0.032295360940051	0.102764985012359	0.753320348102384	1.03282251568796	0.844404182596975	1.26328406573176
	MR Egger		-0.505174	0.471777876757096	0.31213859301161	0.603400361811132	0.239342669315555	1.52121641191265
	Weighted median		-0.00156254	0.127133174200417	0.990193779791896	0.998438679194363	0.7782219113557	1.28097112348684
	Weighted mode		0.0482174138402533	0.200816615746142	0.815097912417444	1.04939878434403	0.70794904867794	1.55553257771761
Gut microbiota abundance (family Bacteroidaceae id.917) || id:ebi-a-GCST90016927	Inverse variance weighted	9	-0.109703	0.109340299588801	0.315706426312597	0.896099947506159	0.723242785081699	1.11027048244917
	MR Egger		-0.194779	0.567698103349164	0.741594350691525	0.823016577892054	0.270504317990805	2.50404981523501
	Weighted median		-0.0789732	0.141959871428324	0.578001515724658	0.924064722651197	0.699622404491796	1.22050924350929
	Weighted mode		-0.139344	0.198690937186119	0.502996152438017	0.869928792555709	0.589324593141363	1.28414139325746
Gut microbiota abundance (family Bacteroidales S24 7group id.11173) || id:ebi-a-GCST90016928	Inverse variance weighted	8	-0.0487962	0.0896682418384485	0.586313805994258	0.952375242084794	0.798878896130832	1.13536432884757
	MR Egger		-0.652181	0.308086122329217	0.0786217004538145	0.520908298217203	0.284782353159411	0.952816957024206
	Weighted median		0.0434822483125357	0.10157287788926	0.668586206122903	1.0444414535492	0.855900975507581	1.27451420328742
	Weighted mode		0.0851216851427141	0.188963088607702	0.665994562953145	1.08884955545083	0.751829305226687	1.5769448545877
Gut microbiota abundance (family Bifidobacteriaceae id.433) || id:ebi-a-GCST90016929	Inverse variance weighted	11	-0.0189802	0.0957984443580979	0.842946206954727	0.981198793334393	0.813226876624389	1.1838652898895
	MR Egger		0.0640618806498309	0.328635393029665	0.849774896901274	1.06615837129311	0.559862819921056	2.03030748289136
	Weighted median		0.0219074213399535	0.119618715668254	0.854685220976575	1.02214915089122	0.808523720602143	1.29221797709231
	Weighted mode		0.00787625892139987	0.139174760499424	0.955984547826222	1.00790735824385	0.767277862287984	1.32400176354992
Gut microbiota abundance (family Clostridiaceae1 id.1869) || id:ebi-a-GCST90016931	Inverse variance weighted	10	-0.0740305	0.0939047256335957	0.430487342959751	0.92864333292315	0.772530489842113	1.11630343542669
	MR Egger		-0.0984041	0.273294328193374	0.728118152991773	0.906282579261559	0.530433327628878	1.54844741212725
	Weighted median		-0.0837733	0.114139074503688	0.462974085865722	0.919639683787666	0.735293220596625	1.15020392451169
	Weighted mode		-0.0910267	0.163930480252333	0.592237385801082	0.912993331255106	0.662105451178902	1.25894873910511
Gut microbiota abundance (family Clostridiales vadin BB60 group id.11286) || id:ebi-a-GCST90016932	Inverse variance weighted	15	0.0271922540935063	0.0657847804074191	0.679348920029861	1.02756533741692	0.903259026628231	1.16897865566014
	MR Egger		0.0772687920785603	0.180251753221302	0.675179940291399	1.08033242216682	0.758794230627335	1.53812
	Weighted median		0.0530396839019539	0.0919106302321262	0.563886168275318	1.05447148983229	0.880641067128719	1.26261443438521
	Weighted mode		0.0814869334180897	0.132950031593139	0.549760894534227	1.08489904156919	0.836026365676275	1.40785742976617
Gut microbiota abundance (family Coriobacteriaceae id.811) || id:ebi-a-GCST90016933	Inverse variance weighted	14	-0.0865072	0.111622393457078	0.438340440784916	0.917128938682611	0.736911777726206	1.14141952346649
	MR Egger		-0.779205	0.427869521753847	0.0935971812503743	0.458770574010621	0.198328745307216	1.06122004277298
	Weighted median		-0.0816775	0.130123321145173	0.530205055305658	0.92156911579666	0.714109326117737	1.18929917889101
	Weighted mode		-0.129631	0.22721083561874	0.578045299276461	0.878419368159001	0.5627249031893	1.37122167862773
Gut microbiota abundance (family Defluviitaleaceae id.1924) || id:ebi-a-GCST90016934	Inverse variance weighted	11	0.0505920952118059	0.0779712241261867	0.516431468545438	1.05189373327047	0.902820520844028	1.22558182999569
	MR Egger		0.538090359183296	0.248066522953742	0.0581951869418464	1.71273303235352	1.05324931782807	2.78514724905212
	Weighted median		0.0481274695654434	0.0977317780505249	0.622405198138196	1.04930440117606	0.866384203836766	1.27084464542581
	Weighted mode		0.0752018144883895	0.170299173007112	0.668183997453429	1.07810170547518	0.772143732258094	1.50529394825158
Gut microbiota abundance (family Desulfovibrionaceae id.3169) || id:ebi-a-GCST90016935	Inverse variance weighted	10	0.088272035131398	0.0901623084128941	0.327562798468057	1.09228522156938	0.91535245664456	1.30341814958624
	MR Egger		-0.131028	0.217333840350134	0.563278089226439	0.877192803804462	0.572923663786343	1.34305364515941
	Weighted median		-0.00653577	0.125487798160913	0.958462639917141	0.993485543490875	0.776862542236814	1.27051244134317
	Weighted mode		-0.0265969	0.153426602337196	0.866210399887119	0.973753664927436	0.720858036847789	1.31537161478554
Gut microbiota abundance (family Enterobacteriaceae id.3469) || id:ebi-a-GCST90016936	Inverse variance weighted	7	-0.0552308	0.124770427061731	0.658011944881494	0.94626669468933	0.740980575131941	1.20842662753855
	MR Egger		0.789933885831881	0.721308806205194	0.323381838682161	2.20325075534969	0.535887314406285	9.05846016587854
	Weighted median		-0.142612	0.161007369609546	0.375752001100716	0.867090127324486	0.632429328035587	1.18882103592338
	Weighted mode		-0.23222	0.245435021984502	0.380596374848723	0.792771421409427	0.490037682696109	1.28252693373638
Gut microbiota abundance (family Erysipelotrichaceae id.2149) || id:ebi-a-GCST90016937	Inverse variance weighted	13	0.0741450987485462	0.0984339299033602	0.451301279066907	1.07696306015203	0.887998341331148	1.30613918849595
	MR Egger		0.0242929821861657	0.426504966437322	0.955599910624406	1.02459046067332	0.444121656910481	2.36373434118384
	Weighted median		0.118145199025661	0.1337657396655	0.377114904049471	1.12540750757814	0.865856879088911	1.46276144326064
	Weighted mode		0.128204563488654	0.215763049923239	0.563418731103986	1.13678552372618	0.744761672578964	1.73516089043423
Gut microbiota abundance (family Family XI id.1936) || id:ebi-a-GCST90016938	Inverse variance weighted	8	-0.00598617	0.0562386857001859	0.915231510818165	0.994031711865966	0.890284687756359	1.10986862717512
	MR Egger		-0.232566	0.375550176834718	0.558505876412023	0.792497589279602	0.37959736197764	1.65452263878213
	Weighted median		0.0579630726065261	0.0707583505403795	0.412689794590083	1.05967586392019	0.922448902862371	1.21731722276496
	Weighted mode		0.101090050280448	0.112206462686389	0.397562122721366	1.10637626677083	0.8879546415902	1.37852586871062
Gut microbiota abundance (family Family XIII id.1957) || id:ebi-a-GCST90016939	Inverse variance weighted	10	-0.168343	0.0973811918360909	0.083863367803151	0.845064301320757	0.698227921597173	1.02278017145631
	MR Egger		-0.0216858	0.31066499762237	0.946062702653683	0.978547668262013	0.532278104704732	1.79897600633451
	Weighted median		-0.144827	0.130655466421867	0.267659724638637	0.865171598692248	0.669708908505989	1.11768245229637
	Weighted mode		-0.101831	0.175430085802443	0.575844175252576	0.903182080964448	0.640392458594254	1.27380930307319
Gut microbiota abundance (family Lachnospiraceae id.1987) || id:ebi-a-GCST90016940	Inverse variance weighted	16	-0.0703843	0.0907971388370818	0.438231924737735	0.932035534266871	0.780089415783918	1.11357777654652
	MR Egger		0.196181075885449	0.318647805884594	0.547993081650727	1.21674720896611	0.651571185976702	2.2721596694114
	Weighted median		0.0183980553569397	0.12417803890315	0.882217533906489	1.01856834229047	0.798523484576762	1.2992497878334
	Weighted mode		0.0705370273125796	0.223978043751873	0.757154503061432	1.07308430212299	0.691798923586311	1.66451533849361
Gut microbiota abundance (family Lactobacillaceae id.1836) || id:ebi-a-GCST90016941	Inverse variance weighted	8	0.00113820611726918	0.0682639265797982	0.986697000071872	1.00113885411968	0.87576359781049	1.14446296664292
	MR Egger		0.0161873386279192	0.170698523619501	0.927537584935705	1.01631906339183	0.727325066212119	1.42014140113851
	Weighted median		0.0397494514573517	0.0874439349721314	0.649418111903846	1.04055003323524	0.876655955084367	1.23508471640013
	Weighted mode		0.0582475786921313	0.102736103236448	0.588449837391517	1.05997739104336	0.86665423874656	1.29642482467759
Gut microbiota abundance (family Methanobacteriaceae id.121) || id:ebi-a-GCST90016942	Inverse variance weighted	10	0.123492211686337	0.0640417648104236	0.0538168966971584	1.13144119248887	0.997972410999269	1.28276008229406
	MR Egger		0.255698606105665	0.276662073318819	0.382399368819571	1.29136346021892	0.750842734252393	2.22099716800084
	Weighted median		0.00343852003958589	0.0750374861627265	0.963450505516068	1.00344443853129	0.866203895623943	1.16242924593878
	Weighted mode		-0.00664357	0.0938249784357072	0.945098929810908	0.993378449855564	0.826512260493209	1.19393358308876
Gut microbiota abundance (family Oxalobacteraceae id.2966) || id:ebi-a-GCST90016943	Inverse variance weighted	14	0.0495318370692538	0.0506724582833939	0.328326471565651	1.05077904540753	0.951432837012877	1.1604987333989
	MR Egger		-0.0599903	0.201123065907996	0.770593582494652	0.941773624870156	0.63496109113708	1.39683765333204
	Weighted median		0.0981743843370526	0.0671996072288868	0.144032765130847	1.10315514131405	0.967019279945465	1.25845605257865
	Weighted mode		0.115236114765402	0.119638547702354	0.353021717172229	1.12213835973025	0.887581049225559	1.41868114407892
Gut microbiota abundance (family Pasteurellaceae id.3689) || id:ebi-a-GCST90016944	Inverse variance weighted		-0.0704581	0.05902324449097	0.232581880071982	0.931966809284265	0.830154345962366	1.04626583939713
	MR Egger		0.00701635091888792	0.128234490473994	0.957265914495937	1.00704102317832	0.783234412492973	1.29479962344368
	Weighted median		-0.0468415	0.0775040697392317	0.545594820420392	0.954238663296143	0.819755261924104	1.11078448510589
	Weighted mode		-0.0301602	0.0966610741191378	0.759973541729183	0.970290112419501	0.802827126711686	1.17268446834277
Gut microbiota abundance (family Peptococcaceae id.2024) || id:ebi-a-GCST90016945	Inverse variance weighted	9	-0.0366194	0.0819193950807957	0.654862222052279	0.964042955071847	0.821041649573775	1.13195088179281
	MR Egger		-0.0954303	0.227691421297928	0.687689532420897	0.908981750263467	0.581755252837455	1.42026705952734
	Weighted median		-0.0818958	0.108145706703614	0.448886415978239	0.921367953772373	0.74537979977167	1.13890785140506
	Weighted mode		-0.0386092	0.169722657882275	0.825753129644534	0.962126592518535	0.689860653407808	1.34184719110819
Gut microbiota abundance (family Peptostreptococcaceae id.2042) || id:ebi-a-GCST90016946	Inverse variance weighted	13	-0.0915851	0.0846755013911619	0.27943002223355	0.912483682319292	0.772943705691202	1.07721489206565
	MR Egger		0.255453666619227	0.176248047533882	0.175130300231633	1.29104719305091	0.913938033797103	1.82375915329798
	Weighted median		-0.0133014	0.108355469355415	0.902299394066313	0.986786662469325	0.797974904281217	1.22027386074812
	Weighted mode		0.0234911515512666	0.145696347878456	0.87459208494832	1.0237692419369	0.769454320305961	1.36213863913233
Gut microbiota abundance (family Porphyromonadaceae id.943) || id:ebi-a-GCST90016947	Inverse variance weighted	9	0.0708548458206515	0.131518307203779	0.590062737887154	1.07342540237604	0.829509234918772	1.38906481804147
	MR Egger		-0.360674	0.60064055862603	0.567110042804958	0.697206474648596	0.214825507447542	2.26275210084455
	Weighted median		-0.047716	0.168981570782893	0.777656821584786	0.953404528766275	0.684600471039771	1.32775280462703
	Weighted mode		-0.130235	0.246268953636808	0.611274151146159	0.877888733036249	0.541765206220737	1.42255098471197
Gut microbiota abundance (family Prevotellaceae id.960) || id:ebi-a-GCST90016948	Inverse variance weighted	16	0.12004785352992	0.0766832448262464	0.117465003190909	1.12755080757468	0.970201685085085	1.31041910481821
	MR Egger		0.12642913253615	0.276785896132862	0.654838846939713	1.13476903012327	0.659633287166343	1.95214640737525
	Weighted median		0.0781038544795459	0.0988911514855761	0.429646805603034	1.08123494393169	0.89072209507812	1.31249579463551
	Weighted mode		0.0688490958868041	0.173805381202937	0.697588675243363	1.07127453721615	0.7619994452829	1.5060760755037
Gut microbiota abundance (family Rhodospirillaceae id.2717) || id:ebi-a-GCST90016949	Inverse variance weighted	15	0.00400593218688046	0.0593119587190653	0.946151785825063	1.00401396665816	0.893824790405457	1.12778707422892
	MR Egger		0.167228533011464	0.251895626828252	0.518368314107685	1.18202436603171	0.721453829226492	1.9366195663424
	Weighted median		-0.0370007	0.0831230469313879	0.656224736025342	0.963675474842955	0.818794733337047	1.13419198121725
	Weighted mode		-0.0434756	0.119694994504217	0.721866141610524	0.957455884816821	0.757237889821208	1.21061265382112
Gut microbiota abundance (family Rikenellaceae id.967) || id:ebi-a-GCST90016950	Inverse variance weighted	16	0.0456933376365052	0.102646990245614	0.6562111466862	1.04675336187267	0.855991559535359	1.28002734184259
	MR Egger		-0.21162	0.317540314180749	0.515965238016011	0.809271918196938	0.434308869228461	1.50796146241638
	Weighted median		-0.11341	0.118859582512039	0.340005450142516	0.892784183011085	0.707247088543063	1.12699452616586
	Weighted mode		-0.180424	0.191690307514992	0.361502243847451	0.83491651723392	0.5734201750402	1.21566282647999
Gut microbiota abundance (family Ruminococcaceae id.2050) || id:ebi-a-GCST90016951	Inverse variance weighted	10	0.0154201895211201	0.122918785535186	0.900167126925633	1.01553969411457	0.798116557532267	1.29219330258114
	MR Egger		0.246378496563602	0.266493472065308	0.38225601186692	1.27938372425443	0.758851852272913	2.1569726804837
	Weighted median		0.0963356311871112	0.131501272989104	0.463812644485687	1.1011285750716	0.850945781570424	1.42486650160199
	Weighted mode		0.0328057300103977	0.164468370501558	0.846332541251584	1.03334977089106	0.748598658015293	1.42641419079165
Gut microbiota abundance (family Streptococcaceae id.1850) || id:ebi-a-GCST90016952	Inverse variance weighted	14	-0.0296933	0.0885025201999721	0.737242189134029	0.970743243083608	0.816149107854039	1.15462044242167
	MR Egger		0.129956436981519	0.358874756661304	0.723557720989874	1.1387787736033	0.563584452115307	2.30101644987201
	Weighted median		-0.0401568	0.119429350682801	0.736690364139734	0.960638751147547	0.760150850925896	1.21400483743757
	Weighted mode		-0.0354582	0.182835040891451	0.849224150942987	0.96516311993534	0.674478933981653	1.3811251933165
Gut microbiota abundance (family Veillonellaceae id.2172) || id:ebi-a-GCST90016956	Inverse variance weighted	19	-0.0265705	0.0660229565717061	0.687357889775933	0.973779400433851	0.855580165403092	1.10830797516509
	MR Egger		-0.153709	0.134359877699081	0.268472216122573	0.85752125413482	0.6589848893713	1.11587187074123
	Weighted median		0.030999060380105	0.0969121006364303	0.749068548686979	1.03148453468268	0.853040155598703	1.24725704681839
	Weighted mode		-0.0021422	0.127860237115319	0.986816972804987	0.99786008893633	0.776663367703952	1.28205448910984
Gut microbiota abundance (family Verrucomicrobiaceae id.4036) || id:ebi-a-GCST90016957	Inverse variance weighted	11	0.123513530146194	0.0821956607627302	0.132922352719352	1.13146531332962	0.963107767882171	1.32925286033485
	MR Egger		0.0141410660440928	0.277178128479255	0.960425566025284	1.01424152388698	0.589118418310465	1.74614447079546
	Weighted median		0.0622151220749107	0.11575361680185	0.590936883113023	1.06419125113579	0.848180368710221	1.33521484435685
	Weighted mode		0.023321325620619	0.172655358235937	0.895233170164128	1.02359539413497	0.729728175493226	1.43580523005864
Gut microbiota abundance (family Victivallaceae id.2255) || id:ebi-a-GCST90016958	Inverse variance weighted	12	0.0179457598572477	0.0486274661238224	0.712093621977744	1.0181077525823	0.925552822775385	1.11991814012297
	MR Egger		-0.195315	0.232508872218913	0.42051970338876	0.82257528780115	0.521506961957301	1.29745171869162
	Weighted median		-0.0238586	0.062219745880591	0.701381398329993	0.976423806129638	0.864322547349445	1.10306441975906
	Weighted mode		-0.0440581	0.124713704447842	0.730560551057843	0.956898404142758	0.74938911726957	1.22186796518634
Gut microbiota abundance (genus Actinomyces id.423) || id:ebi-a-GCST90016959	Inverse variance weighted	7	-0.0528852	0.0798866208270589	0.507968781834144	0.948488848064937	0.811019627188567	1.10925933817676
	MR Egger		-0.103823	0.195501805458108	0.618113050741666	0.901385053700585	0.61446316871659	1.32228432296738
	Weighted median		-0.0555425	0.10362257087588	0.591953441270851	0.945971853040454	0.772098842407327	1.15900024400334
	Weighted mode		-0.106596	0.161144884972093	0.532861244340662	0.898888564174446	0.655445460557351	1.23275039561113
Gut microbiota abundance (genus Adlercreutzia id.812) || id:ebi-a-GCST90016960	Inverse variance weighted	8	-0.0508728	0.0856377657764316	0.552481385679288	0.950399584821185	0.803544439328693	1.12409386042531
	MR Egger		0.0954186460162524	0.409390126251254	0.823450829423518	1.10011931930406	0.493128247705214	2.45425509963791
	Weighted median		-0.0290977	0.113020322056083	0.796826988764264	0.971321533433881	0.778319975070288	1.21218207360944
	Weighted mode		-0.030318	0.165071550806271	0.859482773143515	0.970137014506828	0.7019744967928	1.34074076938157
Gut microbiota abundance (genus Akkermansia id.4037) || id:ebi-a-GCST90016961	Inverse variance weighted	11	0.123676505226561	0.0821653442392389	0.132268820579677	1.13164972900716	0.963321982502709	1.3293905178359
	MR Egger		0.0165322293931884	0.277007149648117	0.953713442448967	1.0166696429037	0.590726712502079	1.74973831541146
	Weighted median		0.06272447094801	0.109742628299226	0.567620259528854	1.06473343381866	0.858669586058895	1.32024856067689
	Weighted mode		0.021892181549044	0.173056344022978	0.901841021516028	1.02213357367058	0.728113560876277	1.43488199995512
Gut microbiota abundance (genus Alistipes id.968) || id:ebi-a-GCST90016962	Inverse variance weighted	13	0.113863497600175	0.102313396520542	0.265755919943389	1.12059914997046	0.916978952474053	1.36943432728358
	MR Egger		-0.153285	0.493600437169357	0.761950959382719	0.857884770501161	0.326037672172534	2.25730442299431
	Weighted median		0.12411918513997	0.128060577752983	0.33243421913234	1.13215079850973	0.880839765774342	1.45516299373634
	Weighted mode		0.0319702076410479	0.221054036448505	0.887406631649425	1.03248674463119	0.669452072246002	1.59239013819557
Gut microbiota abundance (genus Allisonella id.2174) || id:ebi-a-GCST90016963	Inverse variance weighted	8	-0.0362545	0.0555969530487718	0.514339976177197	0.964394835706416	0.864828103916753	1.07542457850876
	MR Egger		0.0897210877439452	0.403124804503147	0.831257713547193	1.0938691476423	0.496385	2.41052774430736
	Weighted median		-0.0763723	0.0669861489612606	0.254236200294397	0.926471248698473	0.812479075883999	1.05645671395414
	Weighted mode		-0.0807468	0.0850078776765554	0.373810181565365	0.922427242442654	0.780857802794675	1.08966320699506
Gut microbiota abundance (genus Alloprevotella id.961) || id:ebi-a-GCST90016964	Inverse variance weighted	5	-0.0532805	0.0640846987544488	0.405743103239364	0.948113991201069	0.836200761300328	1.07500516851164
	MR Egger		-0.445896	0.556455223075081	0.481542936178423	0.640250569325377	0.215122444877436	1.90552311617236
	Weighted median		-0.0258671	0.0836404757282351	0.757119546335347	0.97446457135206	0.827122516815999	1.1480538632605
	Weighted mode		-0.0276519	0.112466453470454	0.817885169617041	0.972726926256342	0.780292728840859	1.21261885199124
Gut microbiota abundance (genus Anaerofilum id.2053) || id:ebi-a-GCST90016965	Inverse variance weighted	10	-0.0481152	0.0624197516055134	0.440806039208111	0.953023999735678	0.843278586323767	1.0770518293743
	MR Egger		-0.00669859	0.359701298350533	0.985598211040333	0.993323792138058	0.490802664045712	2.01036430384093
	Weighted median		-0.0715544	0.0861317629482962	0.406111870674741	0.930945614274081	0.786334758949687	1.10215112186284
	Weighted mode		-0.200017	0.159439249034423	0.241259872821542	0.818717195585655	0.598985740054433	1.11905476462048
Gut microbiota abundance (genus Anaerostipes id.1991) || id:ebi-a-GCST90016966	Inverse variance weighted	13	0.00983041538711617	0.0952801330641193	0.917825016880464	1.00987889264076	0.837847944519231	1.21723205800371
	MR Egger		0.225918801677766	0.34446592545619	0.52539947785543	1.25347388116978	0.638116498857642	2.4622412578073
	Weighted median		0.0540272966913661	0.134055454453975	0.686932043879116	1.05551341378574	0.81162132668695	1.37269503652575
	Weighted mode		-0.216787	0.227350884103139	0.359132425953831	0.805101342830224	0.515615033724208	1.25711651102425
Gut microbiota abundance (genus Anaerotruncus id.2054) || id:ebi-a-GCST90016967	Inverse variance weighted (multiplicative random effects)		0.0363422245548638	0.121876828159855	0.765559574095351	1.03701067628881	0.816656789529364	1.31682140713814
	MR Egger		-0.214865	0.36287017814499	0.565738312242244	0.806650503780808	0.39609930280697	1.64273208924815
	Weighted median		0.00921093506493321	0.132322178033532	0.944504148068732	1.00925348627245	0.778691342865207	1.30808260408438
	Weighted mode		0.0179235762471659	0.197549377720919	0.929204334474717	1.0180851675274	0.691236536004933	1.49948296183797
Gut microbiota abundance (genus Bacteroides id.918) || id:ebi-a-GCST90016968	Inverse variance weighted	9	-0.109703	0.109340299588801	0.315706426312597	0.896099947506159	0.723242785081699	1.11027048244917
	MR Egger		-0.194779	0.567698103349164	0.741594350691525	0.823016577892054	0.270504317990805	2.50404981523501
	Weighted median		-0.0789732	0.143791223375394	0.5828537747667	0.924064722651197	0.6971156466128	1.22489807221715
	Weighted mode		-0.139344	0.194679394274033	0.494497346651076	0.869928792555709	0.593976495007172	1.27408426171527
Gut microbiota abundance (genus Barnesiella id.944) || id:ebi-a-GCST90016969	Inverse variance weighted	13	-0.035168	0.0851337379714781	0.679540108945825	0.965443245170324	0.817070343475723	1.14075938147509
	MR Egger		-0.565195	0.345784797988325	0.130414316045604	0.568249249987599	0.288536599372313	1.11912045409118
	Weighted median		-0.0427743	0.122917839788123	0.727846850162132	0.958127598677671	0.752997566376502	1.21913872811752
	Weighted mode		0.230545867880179	0.215117258570392	0.304926305348604	1.25928722679663	0.826063229864807	1.91971299803853
Gut microbiota abundance (genus Bifidobacterium id.436) || id:ebi-a-GCST90016970	Inverse variance weighted	12	0.00559390662616777	0.0838044901199652	0.946781138127358	1.00560958173658	0.853283957624963	1.18512790712149
	MR Egger		0.0581403750756794	0.213419869894006	0.790839545934367	1.05986376372443	0.697562914107844	1.61033675233836
	Weighted median		0.0546234677636564	0.104756370637975	0.602064907622443	1.05614286796199	0.860106535699324	1.29685999495406
	Weighted mode		0.0793644693229536	0.120536222335486	0.523804748077595	1.08259882423448	0.854801050620406	1.37110291732004
Gut microbiota abundance (genus Bilophila id.3170) || id:ebi-a-GCST90016971	Inverse variance weighted	13	0.0589208681047203	0.0872203382453925	0.499332449783938	1.06069130290602	0.894016547156557	1.25843983944007
	MR Egger		0.169471071424718	0.448127642970741	0.712496320249959	1.18467807548852	0.492205430092204	2.85137476496403
	Weighted median		0.00182249098224732	0.118500602871866	0.987729344334466	1.00182415272829	0.79418512448611	1.26375022906553
	Weighted mode		-0.0906741	0.21108567129106	0.675127242685512	0.913315319639713	0.60386657533357	1.38134
Gut microbiota abundance (genus Blautia id.1992) || id:ebi-a-GCST90016972	Inverse variance weighted	2	-0.0205737	0.287905549579292	0.94303168288227	0.979636473290514	0.557179070927066	1.72240428594042
Gut microbiota abundance (genus Butyricicoccus id.2055) || id:ebi-a-GCST90016973	Inverse variance weighted	8	0.0655995630834783	0.104063861861643	0.528447339048917	1.06779904538672	0.870780270905333	1.30939438963559
	MR Egger		0.165960192831189	0.203800934524368	0.446566243431485	1.18052610738588	0.791765799312592	1.76016934733683
	Weighted median		0.0271298170140476	0.135015797394266	0.840746980291112	1.02750118124118	0.788595987345203	1.33878271560349
	Weighted mode		-0.065671	0.242564913195014	0.794403514217615	0.936438911632359	0.582108618119453	1.50645052817144
Gut microbiota abundance (genus Butyricimonas id.945) || id:ebi-a-GCST90016974	Inverse variance weighted	13	0.0381393279358281	0.0828862745277033	0.645415409086334	1.03887596723959	0.883099173744571	1.2221314518183
	MR Egger		-0.444466	0.279458822214487	0.140039899893974	0.641166408224686	0.370758066823589	1.10879411622175
	Weighted median		0.0525918547488235	0.112124042410936	0.639033433961606	1.05399937247984	0.846054696513482	1.31305302336348
	Weighted mode		-0.1678	0.212445176204557	0.444943898168292	0.845523296453339	0.557556127870685	1.28222004764896
Gut microbiota abundance (genus Butyrivibrio id.1993) || id:ebi-a-GCST90016975	Inverse variance weighted	15	0.0197330376112639	0.0416701689856958	0.635818628250127	1.01992902099112	0.939938817501547	1.10673
	MR Egger		0.115610554334566	0.184031336318961	0.540745526723268	1.12255861140873	0.78263342114201	1.61012525405458
	Weighted median		0.0134414003641457	0.0546671880658456	0.805777503024288	1.01353214209553	0.910550162255833	1.12816124321564
	Weighted mode		0.0271602756816314	0.0952454614054797	0.779696079292014	1.02753247803473	0.852552209680206	1.23842620009423
Gut microbiota abundance (genus Candidatus Soleaferrea id.11350) || id:ebi-a-GCST90016976	Inverse variance weighted	10	-0.0823098	0.0673957748557792	0.221976350136077	0.920986624201061	0.807021083987025	1.05104609877938
	MR Egger		0.0405703413884827	0.348457616750307	0.910182778269415	1.04140456096898	0.526024974442888	2.06173378128217
	Weighted median		-0.0990815	0.0945110100067505	0.294473145724833	0.905668905264684	0.752523490622661	1.08998081280445
	Weighted mode		0.117141363822824	0.159847292841836	0.482309543352166	1.12427835074301	0.821881273781142	1.53793723043994
Gut microbiota abundance (genus Catenibacterium id.2153) || id:ebi-a-GCST90016977	Inverse variance weighted	4	-0.0147899	0.0758095465407594	0.845319971983891	0.985318905408151	0.849271258987313	1.14316048621777
	MR Egger		0.418981254948156	0.948788031627859	0.701937448681763	1.52041185432404	0.236775395136967	9.76305922932514
	Weighted median		-0.0214914	0.0907133104129179	0.812722123002487	0.978737879651178	0.819312664979102	1.16918470568073
	Weighted mode		-0.0512679	0.124042164881496	0.707146231171593	0.950024095030296	0.744985462148849	1.2114944881405
Gut microbiota abundance (genus Christensenellaceae R 7group id.11283) || id:ebi-a-GCST90016978	Inverse variance weighted	9	-0.0751626	0.115545258181328	0.515366746427792	0.927592603268339	0.739610669360255	1.16335265739525
	MR Egger		-0.354995	0.38881224747573	0.391590656313186	0.701176965969764	0.327238184269867	1.50241983130279
	Weighted median		-0.012198	0.148514556690959	0.934540695957087	0.987876100132698	0.738387499626712	1.32166266317719
	Weighted mode		-0.000460547	0.220710680436286	0.998386185626845	0.99953955876257	0.648525807115394	1.54053904805288
Gut microbiota abundance (genus Clostridium innocuum group id.14397) || id:ebi-a-GCST90016979	Inverse variance weighted	8	0.00878674760335624	0.0680368464179268	0.897241414176802	1.00882546438519	0.882880456076004	1.15273682930454
	MR Egger		-0.5065	0.300361090906526	0.142712228942241	0.602601234687312	0.334470250184723	1.08568175449423
	Weighted median		-0.0293204	0.0791155752682454	0.710934083520805	0.971105291203243	0.831613983260041	1.13399426366794
	Weighted mode		-0.0498054	0.107750315584686	0.657940015522225	0.951414575454781	0.770284005643801	1.17513759568621
Gut microbiota abundance (genus Clostridium sensustricto1 id.1873) || id:ebi-a-GCST90016980	Inverse variance weighted	7	-0.00664964	0.098073369493991	0.94594271964208	0.993372423763901	0.819653621843655	1.20390948810178
	MR Egger		0.189568709946011	0.251178544030536	0.484428292475603	1.20872817278376	0.738790243695634	1.97758945539496
	Weighted median		-0.065546	0.121122662488526	0.588401426006617	0.936555949343473	0.738638660982298	1.18750492302173
	Weighted mode		-0.090313	0.151432763060427	0.5727124571716	0.913645177921996	0.679008789686085	1.22936186367489
Gut microbiota abundance (genus Collinsella id.815) || id:ebi-a-GCST90016981	Inverse variance weighted	9	-0.174185	0.110869424157346	0.116163559640198	0.840141476122403	0.676049454061258	1.04406222896997
	MR Egger		0.317437820639898	0.413813074015958	0.468098023338477	1.3736038324026	0.610403048699557	3.09105187533196
	Weighted median		-0.259966	0.14225949198582	0.0676389676154369	0.771078078697999	0.583451327513284	1.01904199272742
	Weighted mode		-0.324006	0.216344385346375	0.172602815966594	0.723246042608693	0.473292919471667	1.10520317678331
Gut microbiota abundance (genus Coprobacter id.949) || id:ebi-a-GCST90016982	Inverse variance weighted	11	-0.0558173	0.0649709366980642	0.390278886072789	0.945711908593441	0.83263464987921	1.07414580234584
	MR Egger		0.0323786537850057	0.266413930407209	0.905937483341224	1.03290854599643	0.612753435552305	1.74115721347334
	Weighted median		-0.0241651	0.0903024325620055	0.789005512880198	0.976124506578218	0.817783293122051	1.16512413539899
	Weighted mode		0.0591744254201969	0.148038035222843	0.697763916338268	1.06096028304483	0.793755242862002	1.41811563743493
Gut microbiota abundance (genus Coprococcus1 id.11301) || id:ebi-a-GCST90016983	Inverse variance weighted		0.0287340015255947	0.0915245795452828	0.75356017791333	1.02915080551882	0.860145107442807	1.23136360520479
	MR Egger		0.0866343738151907	0.225441416436525	0.70968740116129	1.09049789223527	0.701011629369014	1.69638505717795
	Weighted median		-0.0247458	0.125570832798439	0.843775807332292	0.975557911261798	0.762719771398834	1.24778886547026
	Weighted mode		-0.0336231	0.16313234748427	0.840841013203741	0.966935836102546	0.702322526951606	1.33124721941854
Gut microbiota abundance (genus Coprococcus2 id.11302) || id:ebi-a-GCST90016984	Inverse variance weighted	8	-0.048941	0.0999156265787603	0.624258750917866	0.952237282574703	0.782880152271316	1.15823071985482
	MR Egger		1.08037816088218	0.78801524319044	0.219440384156265	2.94579332426175	0.628680741844678	13.8030286784401
	Weighted median		-0.0259079	0.12711343434577	0.83849626336266	0.974424811901683	0.759533955765175	1.25011358194391
	Weighted mode		0.117055725880293	0.212225717929417	0.598405771893584	1.12418207398075	0.741628614052716	1.70406765800682
Gut microbiota abundance (genus Coprococcus3 id.11303) || id:ebi-a-GCST90016985	Inverse variance weighted	9	0.0421216823215973	0.112782055385236	0.708792281794298	1.04302138829329	0.8361634704194	1.3010537471717
	MR Egger		0.083665589167635	0.657630770824243	0.90234162709941	1.08726523973346	0.299604885224909	3.94568232972985
	Weighted median		0.085857146799913	0.15388455076196	0.576890678826717	1.08965065710298	0.805931463722349	1.47325003175954
	Weighted mode		0.0905486528983421	0.275083960303181	0.750481379317811	1.09477477031155	0.638511297855369	1.8770721860934
Gut microbiota abundance (genus Defluviitaleaceae UCG011 id.11287) || id:ebi-a-GCST90016986	Inverse variance weighted		0.0664212439620464	0.0966431548671076	0.491904105964114	1.06867679601054	0.884264246548646	1.29154842434141
	MR Egger		0.526043540639226	0.325577709682357	0.150188056121237	1.69222383164203	0.893964896411766	3.20328181550679
	Weighted median		0.0555878308388307	0.116975166055713	0.63463692132228	1.05716186440826	0.84056289823171	1.32957475271658
	Weighted mode		0.143821782689929	0.194267422719851	0.480261281373629	1.15467830652493	0.78903676217739	1.6897590270446
Gut microbiota abundance (genus Desulfovibrio id.3173) || id:ebi-a-GCST90016987	Inverse variance weighted		-0.00315231	0.0832634207233114	0.969799752426865	0.996852656860756	0.846750995969973	1.17356250446688
	MR Egger		-0.157706	0.247008934417411	0.543486677991562	0.854100429433148	0.526320990275355	1.38601
	Weighted median		-0.0223697	0.107570139374219	0.835264382915903	0.977878636794769	0.791989469709154	1.20739815978963
	Weighted mode		-0.070178	0.157814834972404	0.668331735990904	0.932227885569963	0.684206806538935	1.27015519624883
Gut microbiota abundance (genus Dialister id.2183) || id:ebi-a-GCST90016988	Inverse variance weighted	11	-0.126449	0.0937666106128175	0.177479896633506	0.881218698359703	0.733276814889292	1.05900851979891
	MR Egger		-0.0402704	0.403631724046779	0.922713826980324	0.960529671437555	0.435444215137032	2.1187955141891
	Weighted median		-0.110643	0.118806725815058	0.351706085567696	0.895258354126722	0.70928055809999	1.13000069081366
	Weighted mode		-0.107588	0.189155658927241	0.58205283198224	0.897997416595766	0.619815653001766	1.30103096994611
Gut microbiota abundance (genus Dorea id.1997) || id:ebi-a-GCST90016989	Inverse variance weighted	10	0.0907742044346475	0.137653773438415	0.509614195561898	1.09502172629251	0.836083164728684	1.43415467699524
	MR Egger		-0.263594	0.383152078947469	0.510927761306977	0.768285381212838	0.362557535205623	1.62805174260298
	Weighted median		-0.000797488	0.155427311947388	0.995906122675036	0.999202830187849	0.736802781353921	1.35505228959746
	Weighted mode		-0.0677767	0.213988124281961	0.758670966518627	0.934469097199776	0.614348178845381	1.42139673183786
Gut microbiota abundance (genus Eggerthella id.819) || id:ebi-a-GCST90016990	Inverse variance weighted		-0.0605205	0.0606390027142395	0.318257422184104	0.941274502838898	0.835794162520804	1.06006685548317
	MR Egger		0.181764327310768	0.280741028942971	0.53547725726693	1.1993315108884	0.691779449045279	2.07926973690092
	Weighted median		-0.0690187	0.0782114952101277	0.377526623529049	0.933309199109669	0.800664508456887	1.08792890398193
	Weighted mode		-0.0895036	0.116096266883298	0.460499924201669	0.914384928724209	0.728292641208043	1.14802724972081
Gut microbiota abundance (genus Eisenbergiella id.11304) || id:ebi-a-GCST90016991	Inverse variance weighted	11	0.0715887253071287	0.0584925480840111	0.220991916358491	1.07421345639208	0.957857107784379	1.20470427218835
	MR Egger		-0.0865039	0.435719542232956	0.84704173680704	0.917131961946186	0.390427020809775	2.15438735228595
	Weighted median		0.0617807342435712	0.0789178946367802	0.433716240662748	1.06372907979415	0.911286137624482	1.24167317868932
	Weighted mode		0.0449670954749376	0.126020407971736	0.728638218627448	1.04599344142505	0.81706804257076	1.33905895531273
Gut microbiota abundance (genus Enterorhabdus id.820) || id:ebi-a-GCST90016992	Inverse variance weighted	6	0.0361067111415103	0.0957732402241139	0.706172056298847	1.03676647512221	0.859324348580559	1.25084867630346
	MR Egger		-0.268387	0.245319305423161	0.335402989992914	0.764611820626202	0.472738528793013	1.23669047609465
	Weighted median		-0.0616249	0.129293613599912	0.633627606317593	0.940235546340601	0.729759437696791	1.21141685456314
	Weighted mode		-0.0517462	0.162164752303099	0.76255341414905	0.949569810842343	0.691018182564916	1.30486121554183
Gut microbiota abundance (genus Erysipelatoclostridium id.11381) || id:ebi-a-GCST90016993	Inverse variance weighted	15	0.00503042527251941	0.0649211501858447	0.938237601738223	1.00504309910441	0.884958056314958	1.1414231712445
	MR Egger		-0.285563	0.255195683961018	0.283392160862261	0.751590959484755	0.455779298823539	1.23939145950093
	Weighted median		0.0660783658010903	0.0874415201389516	0.449837252076967	1.06831043288861	0.900048153076045	1.26802902391182
	Weighted mode		0.0896593584822449	0.145632316504454	0.548000638498193	1.09380162599147	0.822193112173222	1.45514
Gut microbiota abundance (genus Escherichia Shigella id.3504) || id:ebi-a-GCST90016995	Inverse variance weighted	10	-0.293601	0.0943841915523759	0.00186642776750805	0.745573800404315	0.619653907437071	0.897081879380847
	MR Egger		-0.415961	0.292875889775749	0.193308332571172	0.659706319328436	0.371577710011033	1.17125547640882
	Weighted median		-0.357903	0.133823852141748	0.00748552743853152	0.699140748060314	0.537837961544656	0.908819794338282
	Weighted mode		-0.421215	0.207394449732098	0.0728185457175319	0.656249093393004	0.437049871466715	0.98538610967636
Gut microbiota abundance (genus Eubacterium brachy group id.11296) || id:ebi-a-GCST90016996	Inverse variance weighted	10	0.0819636969851593	0.0532143827107269	0.123498309078406	1.08541640522643	0.977911119310412	1.20474013381241
	MR Egger		0.261405439868027	0.21769317084969	0.264174334269965	1.29875412540375	0.84766211236151	1.98989934037997
	Weighted median		0.0580646191086914	0.0733948978334558	0.428870411381366	1.05978347576131	0.917787514679295	1.22374841402064
	Weighted mode		0.00424008801841674	0.111445171212345	0.970481246761808	1.00424908991006	0.80719302774725	1.24941147893682
Gut microbiota abundance (genus Eubacterium coprostanoligenes group id.11375) || id:ebi-a-GCST90016997	Inverse variance weighted	13	-0.0769097	0.112438060957938	0.493963281177612	0.925973419041583	0.742829786980767	1.15427085423778
	MR Egger		0.245893878652458	0.448440235965129	0.594417645728506	1.27876386219669	0.530970410265901	3.07971401728636
	Weighted median		-0.225583	0.138428931539706	0.10318741661106	0.798050897882308	0.608411627255842	1.0467999082847
	Weighted mode		-0.253481	0.212329413645286	0.255618143820312	0.776094254039389	0.511889265564457	1.17666521193559
Gut microbiota abundance (genus Eubacterium eligens group id.14372) || id:ebi-a-GCST90016998	Inverse variance weighted	7	-0.032261	0.119280190286047	0.786803299087337	0.968253835885411	0.766400674768051	1.22327070104753
	MR Egger		-0.0288606	0.460577792696455	0.952463779688921	0.971551934882777	0.39392567609565	2.39617069780766
	Weighted median		-0.0611812	0.152487502006684	0.688257396763713	0.940652784594808	0.697636771055439	1.26832142151471
	Weighted mode		-0.0725302	0.191078939445022	0.717327224835485	0.930037665743948	0.639515184337789	1.35254030066248
Gut microbiota abundance (genus Eubacterium fissicatena group id.14373) || id:ebi-a-GCST90016999	Inverse variance weighted	9	0.00731542010550209	0.0563042080195257	0.896624417521697	1.00734224315857	0.90209014254264	1.12487471816463
	MR Egger		0.43840962861654	0.29202749769682	0.176980195017136	1.55023979996012	0.874621317002854	2.74775310258364
	Weighted median		0.0028144758807571	0.0778877286803541	0.971174685863366	1.00281844023632	0.860840989897716	1.16821205760369
	Weighted mode		-0.0100956	0.131142182732236	0.940528109960928	0.989955161852969	0.76557024381277	1.28010620893334
Gut microbiota abundance (genus Eubacterium hallii group id.11338) || id:ebi-a-GCST90017000	Inverse variance weighted (multiplicative random effects)	14	0.0241791266547854	0.107565837563936	0.822146970728112	1.02447381202265	0.829734163054349	1.26491910090421
	MR Egger		0.4386535143153	0.188546067800896	0.038312519842064	1.55061792738504	1.07154681002933	2.24387393459934
	Weighted median		0.0706832262841309	0.118889726824744	0.552159274817164	1.07324119741303	0.850151561035195	1.35487214352933
	Weighted mode		0.112741158961124	0.147996749825672	0.459788283538427	1.1193421637596	0.837501293591542	1.49602978426095
Gut microbiota abundance (genus Eubacterium nodatum group id.11297) || id:ebi-a-GCST90017001	Inverse variance weighted	11	-0.0599029	0.0478259906953585	0.21038160987184	0.941856023944658	0.857579151990971	1.03441503653785
	MR Egger		-0.53825	0.204500631583365	0.0272682051148396	0.583769126898998	0.390990919569653	0.871596695635561
	Weighted median		-0.0795689	0.0650219591690209	0.221056291053665	0.923514346705929	0.813009906582441	1.04903856849276
	Weighted mode		-0.0802556	0.0972657200996522	0.428549043629193	0.922880423384499	0.76269549506113	1.11670815073857
Gut microbiota abundance (genus Eubacterium oxidoreducens group id.11339) || id:ebi-a-GCST90017002	Inverse variance weighted	5	-0.030666	0.0839982864651431	0.715052128427875	0.969799388301067	0.822585634778281	1.14335920028877
	MR Egger		-0.262562	0.310911932934294	0.460417146796668	0.769078492176935	0.418135543286197	1.41456935825305
	Weighted median		-0.0119812	0.105021402940359	0.909171608540555	0.988090280539699	0.804267657305918	1.21392722140219
	Weighted mode		-0.000985196	0.126838055448041	0.994174556873342	0.999015288925858	0.77912188269155	1.28096972974218
Gut microbiota abundance (genus Eubacterium rectale group id.14374) || id:ebi-a-GCST90017003	Inverse variance weighted (multiplicative random effects)	8	0.100400154898625	0.190194030449717	0.597580692292417	1.1056132461263	0.761564701208041	1.60509100286675
	MR Egger		0.53177960639777	0.736591026762824	0.49748591212539	1.70195843127933	0.401744563679179	7.21020958012508
	Weighted median		0.178517184433444	0.179443674613982	0.319815608607288	1.19544342611496	0.840975780557298	1.69931764752423
	Weighted mode		0.239070393762049	0.26791023063753	0.401836904031522	1.27006793829737	0.751237330159303	2.14722099545942
Gut microbiota abundance (genus Eubacterium ruminantium group id.11340) || id:ebi-a-GCST90017004	Inverse variance weighted	18	0.00151918768975158	0.0509279086768111	0.97620250486435	1.00152034223996	0.906377390996459	1.10665050329389
	MR Egger		-0.102129	0.170154283334271	0.556770052557059	0.902913076423304	0.646856121948196	1.26032976409163
	Weighted median		-0.0494951	0.0680685350360009	0.467142116037521	0.951709782166668	0.832843549648379	1.08754100317416
	Weighted mode		-0.0915926	0.114607887100926	0.435209055750913	0.91247677613654	0.728896083789367	1.14229433455035
Gut microbiota abundance (genus Eubacterium ventriosum group id.11341) || id:ebi-a-GCST90017005	Inverse variance weighted (multiplicative random effects)	15	-0.00670717	0.107455903028497	0.950230072996127	0.99331527540343	0.804671839576956	1.2261833803809
	MR Egger		0.291321180143091	0.491803113280246	0.563775665213019	1.3381943163776	0.510373268533399	3.50873397725398
	Weighted median		-0.120965	0.124408162515433	0.330888906976058	0.88606482736011	0.694331920632562	1.13074288384932
	Weighted mode		-0.303396	0.238372501162168	0.223826408710742	0.738306334440241	0.462732310359584	1.17799477423782
Gut microbiota abundance (genus Eubacterium xylanophilum group id.14375) || id:ebi-a-GCST90017006	Inverse variance weighted	9	-0.144188	0.0899492802007173	0.108935911360553	0.865724817231101	0.725794201665105	1.03263357223078
	MR Egger		0.00343870399582793	0.269144098326084	0.990162663888492	1.00344462312118	0.59209763795268	1.70056599981111
	Weighted median		-0.111636	0.121165771121668	0.356868663318125	0.894369869372321	0.705307940404346	1.1341109569566
	Weighted mode		-0.111899	0.158087865895408	0.499150052654626	0.89413422098576	0.655896945992721	1.21890490575128
Gut microbiota abundance (genus Faecalibacterium id.2057) || id:ebi-a-GCST90017007	Inverse variance weighted	10	0.112336862003465	0.0832643474079038	0.177285830144332	1.1188897085975	0.950410522371676	1.31723518472979
	MR Egger		0.107524849387617	0.162533742019262	0.526848222866767	1.11351853065633	0.809740636073209	1.53126008857352
	Weighted median		0.0668078345773405	0.115596993592472	0.56330633330164	1.06909001629906	0.852346390749721	1.34094949583229
	Weighted mode		0.038005671427841	0.127796794205486	0.772917708479725	1.03873712398444	0.808579685442052	1.33440751996333
Gut microbiota abundance (genus Family XIII AD3011 group id.11293) || id:ebi-a-GCST90017008	Inverse variance weighted	13	0.078319642850989	0.108291253283916	0.469537684462158	1.08146828703484	0.874650226587187	1.33719013647965
	MR Egger		-0.828033	0.459076986328691	0.0987058834465027	0.436907777419587	0.177670594648141	1.07439504183435
	Weighted median		0.0623315537850109	0.124760679557981	0.617350445231977	1.06431516395658	0.833435155091198	1.35915405212775
	Weighted mode		0.121267329020425	0.227624518301396	0.603931317427463	1.12892666689167	0.722616427354778	1.7636956080344
Gut microbiota abundance (genus Family XIII UCG001 id.11294) || id:ebi-a-GCST90017009	Inverse variance weighted	8	0.232347015231788	0.12092502525953	0.0546795570789929	1.26155743252387	0.995344834749392	1.59897062806072
	MR Egger		0.30102575175429	0.402273016807396	0.482562660908891	1.35124413799701	0.614203261279962	2.97273042260683
	Weighted median		0.121029888395335	0.13931324973211	0.384977985645398	1.12865864565902	0.858967595625019	1.48302490677072
	Weighted mode		0.101409710010789	0.179423329579539	0.589586118740929	1.10672998724201	0.778598308758586	1.57314914620559
Gut microbiota abundance (genus Flavonifractor id.2059) || id:ebi-a-GCST90017010	Inverse variance weighted	5	-0.000998288	0.143924438677089	0.994465762041991	0.999002210253926	0.753451832725082	1.3245775944066
	MR Egger		-0.761474	0.482314166927689	0.212499381717474	0.466977684387537	0.181443752902423	1.20184990790628
	Weighted median		0.0303721481880314	0.158948827814392	0.848461900424005	1.03083808710606	0.754901837812614	1.40763620990448
	Weighted mode		0.0724135824063092	0.198344452830857	0.733529219024466	1.07509989452975	0.728810485972742	1.58592639028127
Gut microbiota abundance (genus Fusicatenibacter id.11305) || id:ebi-a-GCST90017011	Inverse variance weighted	18	-0.0127066	0.102871233201094	0.901696100882148	0.987373831840594	0.807078636332368	1.20794559528162
	MR Egger		0.204643876929056	0.3928064262486	0.609516887760535	1.22708799279774	0.568214256909975	2.64996
	Weighted median		-0.0130769	0.118309516007749	0.911988365189701	0.987008276253775	0.782733103019813	1.24459452862669
	Weighted mode		-0.0193563	0.176645934868287	0.914027960997631	0.980829798043555	0.693792492575635	1.38662078795164
Gut microbiota abundance (genus Gordonibacter id.821) || id:ebi-a-GCST90017012	Inverse variance weighted	11	-0.033916	0.0476737408236543	0.476824554934494	0.96665268972538	0.880419709410084	1.06133178592675
	MR Egger		0.0271057658054801	0.201978533479289	0.896196593174999	1.02747646889315	0.691582962892189	1.52650940057023
	Weighted median		-0.0641645	0.0624120519584578	0.30391293591429	0.937850725011579	0.829865112666929	1.05988788898246
	Weighted mode		-0.0975923	0.10296275416988	0.365552657086012	0.907018641882795	0.741263383213729	1.10983873661233
Gut microbiota abundance (genus Haemophilus id.3698) || id:ebi-a-GCST90017013	Inverse variance weighted	9	-0.0592259	0.0708100767315164	0.402926742611609	0.942493791154772	0.82035861602675	1.08281247860549
	MR Egger		0.00340824611531047	0.158332683755118	0.983426923768411	1.00341406079017	0.735706649286058	1.36853429062858
	Weighted median		-0.0657579	0.0920364614349783	0.474932437027692	0.936357519183148	0.781805434088188	1.1214624067603
	Weighted mode		-0.0611313	0.111076828063668	0.597105809997078	0.940699740862626	0.756659553044341	1.16950350907306
Gut microbiota abundance (genus Holdemanella id.11393) || id:ebi-a-GCST90017014	Inverse variance weighted	11	0.0348398268247626	0.0611754900813997	0.56901259856582	1.03545384358646	0.918453378667159	1.1673588307268
	MR Egger		-0.199765	0.174460383873308	0.281726647148943	0.818923263566392	0.581754205840924	1.15278120016482
	Weighted median		0.0628051517325694	0.0843774247671078	0.456673249412051	1.06481934081292	0.902510819202486	1.25631760245401
	Weighted mode		0.156153883345438	0.155210016216323	0.338099881731101	1.1690060798159	0.862381312329822	1.58465309383221
Gut microbiota abundance (genus Holdemania id.2157) || id:ebi-a-GCST90017015	Inverse variance weighted	15	0.0815725470512024	0.063125731584675	0.196279792726217	1.0849919276938	0.958722234470821	1.22789212645151
	MR Egger		0.186584723748677	0.19301138680794	0.351333286191756	1.20512672061395	0.8255399726907	1.75924905005402
	Weighted median		0.0283907110624875	0.0845226000568666	0.736950116206058	1.02879756849711	0.871731700745069	1.21416306879849
	Weighted mode		-0.00030163	0.125559372812433	0.998117147938983	0.999698415561102	0.781611081303661	1.27863709456175
Gut microbiota abundance (genus Howardella id.2000) || id:ebi-a-GCST90017016	Inverse variance weighted (multiplicative random effects)	10	0.00872808668347272	0.0684342854813083	0.898513271668526	1.00876628749115	0.882141228427579	1.15356746741401
	MR Egger		-0.0597384	0.296502516441327	0.845354230470876	0.942010899975327	0.526826837726966	1.68439508416278
	Weighted median		0.0368349029616619	0.078586833690068	0.639272679536991	1.03752171493515	0.889411482081071	1.21029616847678
	Weighted mode		-0.188012	0.154442723856692	0.25442458408718	0.828605165287305	0.612185918402398	1.12153269015492
Gut microbiota abundance (genus Hungatella id.11306) || id:ebi-a-GCST90017017	Inverse variance weighted	5	0.0419547612702275	0.0755385950725387	0.578615429410612	1.04284730059641	0.899333914132518	1.20926218312386
	MR Egger		-0.218229	0.458397551188689	0.666546871584028	0.803941450812016	0.327362213308438	1.97433249794401
	Weighted median		0.0330097520330131	0.0947890932265314	0.727656795196209	1.03356061850943	0.858321217066571	1.24457782342196
	Weighted mode		-0.00900164	0.120926619145481	0.94423522544841	0.991038756135129	0.781908298362635	1.25610358429315
Gut microbiota abundance (genus Intestinibacter id.11345) || id:ebi-a-GCST90017018	Inverse variance weighted	15	-0.105845	0.0746960494926834	0.156480025637421	0.899564030560022	0.777050994705062	1.04139297239371
	MR Egger		-0.480716	0.234131394648006	0.0607462450094234	0.618340464043854	0.390778805448667	0.978417775331969
	Weighted median		-0.0880855	0.102114562947397	0.38834925790272	0.915682546508708	0.749589104912047	1.11857885938597
	Weighted mode		-0.323833	0.193102857738688	0.115719122146266	0.723370728990369	0.495437026277686	1.05616896559276
Gut microbiota abundance (genus Intestinimonas id.2062) || id:ebi-a-GCST90017019	Inverse variance weighted	16	0.0136290063483205	0.0685709366864293	0.842452232803517	1.01372230462779	0.886237744646376	1.15954541217371
	MR Egger		0.201515781028829	0.189306717434003	0.305121155126802	1.22325554114145	0.844065327490358	1.77279420229515
	Weighted median		0.0549518515018264	0.0930003170351026	0.554602094344096	1.0564897450563	0.880444161481039	1.26773579772686
	Weighted mode		0.0736626106224733	0.165395477887974	0.662410865148967	1.07644356359882	0.778401729663067	1.48860248051464
Gut microbiota abundance (genus Lachnoclostridium id.11308) || id:ebi-a-GCST90017020	Inverse variance weighted	13	-0.0152913	0.103033689073046	0.882018653210355	0.984825016012265	0.804738955614429	1.20521108789004
	MR Egger		-0.174034	0.36296206827366	0.640985550179736	0.840267915873767	0.412532559440535	1.71150168462914
	Weighted median		-0.0953551	0.130932637765246	0.466444633742478	0.909050072242257	0.70329202764842	1.17500554727852
	Weighted mode		-0.127715	0.208657440188967	0.551906494923401	0.880104214470655	0.584684124466466	1.32478956741955
Gut microbiota abundance (genus Lachnospiraceae FCS020 group id.11314) || id:ebi-a-GCST90017021	Inverse variance weighted	12	0.218293237947082	0.0821896763633762	0.00790808682189052	1.2439517880101	1.05886912167735	1.46138556618053
	MR Egger		0.399811850819529	0.217418827065351	0.0957706707633931	1.49154403845073	0.974014537166641	2.28405586749194
	Weighted median		0.155999907830604	0.109238021156207	0.153270744593588	1.16882609535987	0.943549346847997	1.44788870423995
	Weighted mode		0.143123872189061	0.159315894390414	0.38823213095385	1.15387272555409	0.844394665259626	1.57677721278386
Gut microbiota abundance (genus Lachnospiraceae NC2004 group id.11316) || id:ebi-a-GCST90017022	Inverse variance weighted	9	0.058428549139902	0.0756732424682158	0.440045508594358	1.06016923298479	0.914030803626251	1.22967278357408
	MR Egger		0.0501674423218628	0.328749322651765	0.883018514587647	1.05144713838734	0.552014353638069	2.0027397431549
	Weighted median		0.0490663093209397	0.0928613427802774	0.597233874724112	1.05028999244724	0.875515938384289	1.25995315433155
	Weighted mode		0.0627056388939229	0.14670971251518	0.680350229833003	1.06471338288985	0.798639680798141	1.41943183510721
Gut microbiota abundance (genus Lachnospiraceae ND3007 group id.11317) || id:ebi-a-GCST90017023	Inverse variance weighted	3	0.17834552249079	0.290368086278295	0.539079887810696	1.19523823158665	0.676531731812039	2.11164438129163
	MR Egger		-0.284221	6.89121095370794	0.973758169129119	0.752600565956676	1.0248194388728e-06	552690.152424609
	Weighted median		0.0206384208378533	0.273620386645887	0.939874814857688	1.02085286577271	0.59710784501472	1.74531381936653
	Weighted mode		-0.0888943	0.337154318053717	0.816721817676858	0.914942264467475	0.472500356275986	1.77167982243787
Gut microbiota abundance (genus Lachnospiraceae NK4A136 group id.11319) || id:ebi-a-GCST90017024	Inverse variance weighted	15	0.116034762901114	0.0762703030001175	0.128168946396544	1.12303491140626	0.967098399721712	1.30411
	MR Egger		0.283447839476708	0.148576315522515	0.0787556182474698	1.32769962500047	0.992268305565514	1.77652181807997
	Weighted median		0.131495159292434	0.102232954868794	0.198362579638026	1.14053238672526	0.933437349083057	1.39357411233548
	Weighted mode		0.25264348825992	0.128883502797684	0.0701788776685456	1.28742421316224	1.00003182328281	1.65740836046144
Gut microbiota abundance (genus Lachnospiraceae UCG001 id.11321) || id:ebi-a-GCST90017025	Inverse variance weighted	13	0.0418405360540303	0.0740581753955443	0.572095191857595	1.04273	0.901844212075764	1.20562072624953
	MR Egger		0.195038709043811	0.331697394591301	0.568406306698311	1.21535803092647	0.63439202203012	2.32836336530621
	Weighted median		0.0204305932936531	0.099777975427399	0.837759209136205	1.02064072647359	0.839344340844112	1.2410967011333
	Weighted mode		0.0183335328496184	0.157871276863822	0.909470615318037	1.01850262382733	0.747445287927962	1.38785756161343
Gut microbiota abundance (genus Lachnospiraceae UCG004 id.11324) || id:ebi-a-GCST90017026	Inverse variance weighted	12	-0.013555	0.0922366010038382	0.883164086113415	0.986536422528832	0.823378919945007	1.18202456900523
	MR Egger		0.328328211759142	0.382811033879114	0.411155160407485	1.38864466701212	0.655746226557307	2.9406711516207
	Weighted median		0.014057616831093	0.117987817679871	0.905160759826785	1.0141568897614	0.804770201878139	1.27802221634226
	Weighted mode		-0.0161408	0.194130259204928	0.935230696953772	0.983988775913365	0.67257873477376	1.43958448440861
Gut microbiota abundance (genus Lachnospiraceae UCG008 id.11328) || id:ebi-a-GCST90017027	Inverse variance weighted	10	0.0926400343026335	0.0647144157805902	0.152281000991822	1.09706675778265	0.966377996457306	1.24542929934654
	MR Egger		-0.00721589	0.328855719163917	0.983031304523741	0.992810080596781	0.521120957013315	1.89144543674416
	Weighted median		0.0386734205142311	0.0831708021258098	0.641940088187384	1.03943097138218	0.883078349174681	1.22346646283226
	Weighted mode		-0.0232099	0.148602286417194	0.879332219781444	0.977057400730587	0.730175503475055	1.30741329965067
Gut microbiota abundance (genus Lachnospiraceae UCG010 id.11330) || id:ebi-a-GCST90017028	Inverse variance weighted		0.0641832496431116	0.1097178187289	0.558557977732275	1.06628777771412	0.859964925330655	1.32211162503558
	MR Egger		-0.0685522	0.350497292761458	0.849811069858697	0.933744749247009	0.469763050319557	1.85599794652488
	Weighted median		-0.0820488	0.124671213533269	0.510459866073985	0.921226961202279	0.721513332186895	1.17622097359409
	Weighted mode		-0.105952	0.169998849506469	0.548584758041767	0.899467520271802	0.644584033247798	1.25513785370616
Gut microbiota abundance (genus Lactobacillus id.1837) || id:ebi-a-GCST90017030	Inverse variance weighted	8	0.019876117443208	0.0658574072726949	0.762800456965609	1.02007496270445	0.896547143804689	1.16062265852598
	MR Egger		0.00130762430216745	0.169302336322961	0.994087915381499	1.00130847961559	0.718546429944244	1.39534291671019
	Weighted median		0.0634998745447845	0.0873740771387362	0.467373760347467	1.06555935212148	0.89784905352931	1.26459645797965
	Weighted mode		0.0903225787935189	0.109110368978236	0.435088742577631	1.09452729805996	0.883791817712899	1.35551153811157
Gut microbiota abundance (genus Lactococcus id.1851) || id:ebi-a-GCST90017031	Inverse variance weighted	9	-0.0066829	0.0562739467705027	0.905468221257141	0.993339380306122	0.889603130688326	1.10917227067701
	MR Egger		-0.109068	0.252829272726895	0.679160125957809	0.89666980243823	0.546285813384123	1.47178768861652
	Weighted median		0.0461204896226471	0.0766456104851827	0.547349304515575	1.04720058015848	0.901130757602564	1.21694775795004
	Weighted mode		0.0660283309809454	0.116489365070371	0.586384523985525	1.06825698150547	0.850193911314898	1.34225023650223
Gut microbiota abundance (genus Marvinbryantia id.2005) || id:ebi-a-GCST90017032	Inverse variance weighted	10	-0.104886	0.124809690321218	0.400702191769898	0.900427123883574	0.705031328778853	1.14997585544111
	MR Egger		0.35123562007111	0.493030071392546	0.49646456412725	1.4208220606705	0.540585039254202	3.7343529352441
	Weighted median		-0.0454092	0.131467065365552	0.72979081072178	0.955606343120548	0.738536559005075	1.23647701915045
	Weighted mode		0.047863030531579	0.184125855017562	0.800753432349914	1.04902696081863	0.731232622147666	1.50493499769236
Gut microbiota abundance (genus Methanobrevibacter id.123) || id:ebi-a-GCST90017033	Inverse variance weighted	6	0.0316499027762277	0.0686316867601913	0.644686805688292	1.03215608706247	0.902245878698773	1.18077146508727
	MR Egger		0.219534477326182	0.269975064669281	0.461752435160441	1.24549678861452	0.733728177435957	2.11421926832635
	Weighted median		-0.00847187	0.0965008848970678	0.930043091355768	0.991563912454939	0.820686899448158	1.19801960180437
	Weighted mode		0.000823338710090049	0.135662112557908	0.995392338007137	1.00082367774645	0.767148870516307	1.30567621544407
Gut microbiota abundance (genus Odoribacter id.952) || id:ebi-a-GCST90017034	Inverse variance weighted	7	-0.062958	0.163973405512702	0.701013562915659	0.938982892262325	0.680895868750868	1.29489531722202
	MR Egger		-0.225054	0.557946663048517	0.703353053316746	0.798473000208657	0.267501639253963	2.38338401902996
	Weighted median		-0.0429192	0.170707825460774	0.801490008907556	0.957988765187448	0.685568699888974	1.33865865576127
	Weighted mode		0.223732404915235	0.298848021404147	0.482373706215277	1.25073628376168	0.696275602073187	2.24672708171892
Gut microbiota abundance (genus Olsenella id.822) || id:ebi-a-GCST90017035	Inverse variance weighted	11	-0.0529102	0.0466142273403191	0.256348037120679	0.948465196695948	0.865650467707836	1.03920261456741
	MR Egger		-0.0436997	0.15466104917218	0.783911385334392	0.957241399485752	0.706921727722942	1.29619880243455
	Weighted median		-0.0649221	0.0585622446826982	0.267602991811591	0.937140486772353	0.835517425292272	1.05112384896187
	Weighted mode		-0.0815499	0.0870228545990548	0.370782479743128	0.92168670508937	0.777155587430457	1.09309692432021
Gut microbiota abundance (genus Oscillibacter id.2063) || id:ebi-a-GCST90017036	Inverse variance weighted	13	-0.0451945	0.0711726690177505	0.525429477456048	0.955811530797389	0.831359505159476	1.09889365158579
	MR Egger		-0.327825	0.270306643092019	0.250613107264789	0.720489043268667	0.424167823788599	1.2238185745294
	Weighted median		-0.135567	0.0987927661990464	0.169990397015495	0.873220778735368	0.71949861308823	1.0597859600345
	Weighted mode		-0.232059	0.179053846708525	0.21933881237486	0.792899606147785	0.558218841188764	1.12624250390846
Gut microbiota abundance (genus Oscillospira id.2064) || id:ebi-a-GCST90017037	Inverse variance weighted	8	0.0657252436960659	0.101727661018613	0.51822094904777	1.06793325545849	0.874886625479247	1.30357626336949
	MR Egger		-0.034176	0.462120524221751	0.943450328078692	0.966401402403259	0.390654309840376	2.39068569587418
	Weighted median		0.123779440570663	0.122745131493578	0.313249767231813	1.13176622175693	0.889762222966824	1.43959222772904
	Weighted mode		0.243158415484497	0.213799333733843	0.292832062569493	1.27527063073238	0.838711680117733	1.93906347098955
Gut microbiota abundance (genus Oxalobacter id.2978) || id:ebi-a-GCST90017038	Inverse variance weighted	11	0.0516967631569629	0.0641312024042858	0.420179789412394	1.05305636860409	0.928671328357565	1.19410138075315
	MR Egger		-0.209506	0.30514873074482	0.509653747344316	0.810984584218081	0.445928013066596	1.47489275525992
	Weighted median		0.0782599930230271	0.076008650633257	0.303188632036078	1.08140377956153	0.931725568348818	1.25512723292804
	Weighted mode		0.194206995267448	0.14685330614677	0.21546330243359	1.21434762115304	0.91062374083638	1.61937370932768
Gut microbiota abundance (genus Parabacteroides id.954) || id:ebi-a-GCST90017039	Inverse variance weighted	5	-0.00249043	0.142541318668799	0.986060346821203	0.997512666060194	0.754370677477932	1.31902199894245
	MR Egger		-0.0520514	0.969658476221355	0.960564680539298	0.949280049498894	0.141907188423723	6.35015479050938
	Weighted median		-0.101733	0.181573181969664	0.575284593704704	0.90327082495351	0.632790237381792	1.28936594627001
	Weighted mode		-0.138008	0.221626825765884	0.56722095627544	0.871091704950784	0.564171723687892	1.3449819028042
Gut microbiota abundance (genus Paraprevotella id.962) || id:ebi-a-GCST90017040	Inverse variance weighted	13	0.00539147203910565	0.0561371616709088	0.923487968798081	1.00540603217958	0.900651071122691	1.12234507008696
	MR Egger		-0.0689648	0.212162179893836	0.751236604414126	0.933359560086142	0.615818720056696	1.41463719765452
	Weighted median		-0.0294171	0.0732236192562119	0.687872615552215	0.971011339937095	0.841191932316105	1.12086550769738
	Weighted mode		-0.0609847	0.140045192615001	0.670955023379264	0.940837635906265	0.71499961409807	1.23800830054193
Gut microbiota abundance (genus Parasutterella id.2892) || id:ebi-a-GCST90017041	Inverse variance weighted	14	0.00565807750297571	0.0670115423342102	0.932711079834515	1.00567411465571	0.881893000048766	1.1468289518486
	MR Egger		-0.00496272	0.18611014670222	0.979164833317416	0.995049569807142	0.690914904109236	1.43306164114363
	Weighted median		0.0343740550986577	0.0957545845250164	0.719609470292864	1.03497167076238	0.857868091717401	1.24863760480503
	Weighted mode		0.0384329226568112	0.133806350725657	0.778465074826946	1.03918102051815	0.799453008324203	1.35079508383965
Gut microbiota abundance (genus Peptococcus id.2037) || id:ebi-a-GCST90017042	Inverse variance weighted	12	0.0097674864427315	0.0535316929666039	0.855220368585543	1.00981534402763	0.909232327391578	1.1215252673198
	MR Egger		-0.00519347	0.205849082710107	0.980368273844129	0.994819994063871	0.664541685418123	1.48924716433184
	Weighted median		0.0185059336255655	0.0722825648671799	0.797933777097732	1.01867822960683	0.884115212889334	1.17372184116551
	Weighted mode		0.034894306408473	0.119125299132979	0.775034344386903	1.03551025621746	0.819884928316807	1.30784388601082
Gut microbiota abundance (genus Phascolarctobacterium id.2168) || id:ebi-a-GCST90017043	Inverse variance weighted	8	0.0159861804375516	0.0940538161052758	0.865034956382202	1.0161146430493	0.845050154347645	1.22180791578727
	MR Egger		-0.222441	0.459358283471988	0.645380902049588	0.800561935650409	0.325372820557683	1.96973862695059
	Weighted median		0.0366420392584281	0.120411954821318	0.760895034248165	1.03732163394982	0.819250490904462	1.31343976501299
	Weighted mode		0.0502790210646219	0.170293766545736	0.776368967011272	1.05156446408252	0.753145561299674	1.46822590338705
Gut microbiota abundance (genus Prevotella7 id.11182) || id:ebi-a-GCST90017044	Inverse variance weighted	11	-0.0538634	0.0476650888277913	0.258460247876133	0.947561574675673	0.863046306477524	1.04035314335155
	MR Egger		-0.0389752	0.277205588510958	0.891282302423852	0.961774596567932	0.558613132347127	1.65590517128874
	Weighted median		-0.0401199	0.0611638602616228	0.511861683644659	0.96067422629461	0.852142861760336	1.08302845741177
	Weighted mode		-0.0292003	0.103962226983201	0.784532825049135	0.971221957402219	0.792180336653794	1.1907289879532
Gut microbiota abundance (genus Prevotella9 id.11183) || id:ebi-a-GCST90017045	Inverse variance weighted	15	-0.074652	0.0614183434804364	0.224187588875536	0.928066359761918	0.822808333025946	1.04678955420178
	MR Egger		-0.0758283	0.178661914954876	0.678196860056019	0.926975395582324	0.653112678760583	1.31567402066926
	Weighted median		-0.0452878	0.085524659823965	0.596438670512416	0.955722413467074	0.808223941264408	1.13013891938709
	Weighted mode		-0.0390617	0.144308196208524	0.790584787735008	0.961691326840404	0.724766452545475	1.27606652442571
Gut microbiota abundance (genus Rikenellaceae RC9 gut group id.11191) || id:ebi-a-GCST90017046	Inverse variance weighted	11	-0.0308098	0.046039145990843	0.50336193888832	0.969659958455415	0.885992712677299	1.06122818120087
	MR Egger		0.103766650638397	0.28683582093846	0.725876855448344	1.10934156056538	0.632274553925173	1.94636758724167
	Weighted median		-0.00449398	0.0654799455784456	0.945283085750875	0.995516107523387	0.875609845937253	1.13184236670808
	Weighted mode		0.0096229017085806	0.0991638308761373	0.924611640769247	1.00966935069903	0.831321889777573	1.22627854538241
Gut microbiota abundance (genus Romboutsia id.11347) || id:ebi-a-GCST90017047	Inverse variance weighted	13	0.0193676942919294	0.107744565358507	0.857344403192422	1.01955646479671	0.825462326534835	1.25928870584851
	MR Egger		0.488583451520735	0.287981917587672	0.117856724067775	1.63000560183399	0.926944943828228	2.86631722811635
	Weighted median		-0.0569034	0.120325398812528	0.636275349724383	0.944685294659162	0.746215228638909	1.19594223180496
	Weighted mode		-0.100874	0.159427888692571	0.538784619866546	0.904047182909751	0.661429161854357	1.23565962322511
Gut microbiota abundance (genus Roseburia id.2012) || id:ebi-a-GCST90017048	Inverse variance weighted		-0.112598	0.0994233620990213	0.257417937591289	0.893509368408376	0.73530621382331	1.0857503668878
	MR Egger		0.362322670010065	0.283170060016277	0.227042261317436	1.43666243506105	0.824737069053636	2.50261450559502
	Weighted median		-0.234701	0.132946464366753	0.0775004147544922	0.790807550724878	0.609402865863169	1.02621207958661
	Weighted mode		-0.286412	0.221149604261386	0.219646528351709	0.750953179124011	0.486817875452133	1.1584017466752
Gut microbiota abundance (genus Ruminiclostridium5 id.11355) || id:ebi-a-GCST90017049	Inverse variance weighted (multiplicative random effects)	11	-0.145008	0.155858346132851	0.352171258732941	0.865015005340505	0.637315291085005	1.17406716884255
	MR Egger		0.274292354366887	0.671022253536752	0.69226546710854	1.31559936724144	0.353132738648357	4.90127792090551
	Weighted median		-0.00143606	0.141379958915758	0.991895678111656	0.998564972773623	0.756887403266438	1.31741128277092
	Weighted mode		0.115742267384154	0.197913169510783	0.57163136653057	1.12270647676446	0.761726627019138	1.65475354052078
Gut microbiota abundance (genus Ruminiclostridium6 id.11356) || id:ebi-a-GCST90017050	Inverse variance weighted	16	0.00726586661767422	0.0752416078183906	0.923070155706216	1.00729232707375	0.869177701736645	1.16735373003055
	MR Egger		-0.337188	0.193154566129941	0.102761599404868	0.713774525385019	0.488815037780984	1.0422635019606
	Weighted median		0.000135128606564207	0.106863311012268	0.99899107561663	1.00013513773685	0.811138095770204	1.23316892518296
	Weighted mode		0.115240635335388	0.217660791640356	0.604241097300057	1.1221434324467	0.732439513974154	1.7191943620722
Gut microbiota abundance (genus Ruminiclostridium9 id.11357) || id:ebi-a-GCST90017051	Inverse variance weighted	9	0.180217761451051	0.117014212749256	0.123527289753513	1.19747809930014	0.95205726324006	1.50616339339024
	MR Egger		0.672936981868895	0.530279530498548	0.244997635721521	1.95998531696288	0.693217900895847	5.54160883287295
	Weighted median		0.161652446392006	0.147051327099043	0.271640427372347	1.17545163786155	0.881114095410725	1.56811309698471
	Weighted mode		0.362666320342612	0.260205762013617	0.200884547242179	1.43715622942606	0.863003119487106	2.39329149702915
Gut microbiota abundance (genus Ruminococcaceae NK4A214 group id.11358) || id:ebi-a-GCST90017052	Inverse variance weighted	13	-0.0199518	0.0862031868382658	0.816964680788446	0.980245931789677	0.827860982522101	1.16068048510133
	MR Egger		-0.0249563	0.284390142773842	0.931649577160267	0.975352536691199	0.558578018623547	1.70309704125878
	Weighted median		-0.0819192	0.110978540693884	0.46042097478267	0.921346368216403	0.741235289220245	1.14522222912316
	Weighted mode		-0.109297	0.166179508289548	0.523143274448752	0.896463825132253	0.647258728958438	1.24161692042991
Gut microbiota abundance (genus Ruminococcaceae UCG002 id.11360) || id:ebi-a-GCST90017053	Inverse variance weighted	21	-0.0334939	0.0684072359474775	0.624398705695071	0.967060763236801	0.845715612685268	1.10581678493877
	MR Egger		-0.352433	0.172587959384971	0.0552774512224457	0.702975913621617	0.50122255728103	0.98593953514959
	Weighted median		-0.18984	0.0929810178169159	0.0411807634570162	0.827091585725692	0.689297276311193	0.992431734010511
	Weighted mode		-0.201377	0.127527707372263	0.130002762379281	0.817603988475057	0.636779722528244	1.04977633288358
Gut microbiota abundance (genus Ruminococcaceae UCG003 id.11361) || id:ebi-a-GCST90017054	Inverse variance weighted	12	0.162488784329548	0.0835166002565007	0.0517044093005959	1.17643512386604	0.998796972045832	1.38566659631623
	MR Egger		-0.0190495	0.273227848130221	0.945790881493376	0.981130796098554	0.574315672762438	1.6761124320756
	Weighted median		0.0727183035054763	0.114895611075023	0.526793995588871	1.07542755007057	0.858578560158595	1.34704553446706
	Weighted mode		-0.01939	0.185432728202373	0.918602118152414	0.980796736091091	0.681923233117757	1.41066060050314
Gut microbiota abundance (genus Ruminococcaceae UCG004 id.11362) || id:ebi-a-GCST90017055	Inverse variance weighted	11	0.0762031270847501	0.0755796198689218	0.313334616375685	1.07918176294036	0.930593310604395	1.25149543220622
	MR Egger		0.534181207358318	0.420155726132661	0.235462953589893	1.70605076839613	0.74876955288127	3.88718960746333
	Weighted median		0.0838324340627905	0.099438844647523	0.399197578210508	1.08744665952245	0.894878162332253	1.32145389962873
	Weighted mode		0.139354861738842	0.165395618149289	0.419172754780604	1.14953195254123	0.831253439036583	1.58967608175525
Gut microbiota abundance (genus Ruminococcaceae UCG005 id.11363) || id:ebi-a-GCST90017056	Inverse variance weighted	14	0.0370685530782903	0.0845795862432078	0.661191788873382	1.03776416032744	0.879231159342401	1.22488203587508
	MR Egger		0.258694887479909	0.229307059750191	0.28130364856015	1.29523855103425	0.82634166776063	2.0302049013596
	Weighted median		0.118867024747207	0.112056571707224	0.288791294480491	1.12622014892176	0.904146516635199	1.40283881041496
	Weighted mode		0.210188946251288	0.167371361887428	0.231281906138252	1.23391118082443	0.888821435989056	1.71298389138118
Gut microbiota abundance (genus Ruminococcaceae UCG009 id.11366) || id:ebi-a-GCST90017057	Inverse variance weighted	11	-0.0459978	0.077904998055665	0.554899113411057	0.955044034323111	0.819802659761182	1.11259593590715
	MR Egger		-0.113684	0.314801984197802	0.726334476219819	0.892539701571333	0.481573615397695	1.65421670417548
	Weighted median		-0.114183	0.0925089611366573	0.217093487664902	0.892094485397204	0.744158826460509	1.06943913392974
	Weighted mode		-0.184343	0.139793011622788	0.216675043777638	0.831650394936188	0.632334073209011	1.09379267811321
Gut microbiota abundance (genus Ruminococcaceae UCG010 id.11367) || id:ebi-a-GCST90017058	Inverse variance weighted	6	0.164808161634884	0.109363523022828	0.131816909473697	1.17916688756427	0.95166295714411	1.46105776030269
	MR Egger		-0.0529952	0.300494964694349	0.868580455540046	0.948384600468115	0.526257157512393	1.70911376228433
	Weighted median		0.0720197272823432	0.143658180031774	0.616140992244917	1.07467654430232	0.810948843155109	1.42417081499267
	Weighted mode		0.051026766293235	0.165573479149446	0.770369460269582	1.05235106044331	0.76071442615748	1.4557930234215
Gut microbiota abundance (genus Ruminococcaceae UCG011 id.11368) || id:ebi-a-GCST90017059	Inverse variance weighted	8	-0.0353655	0.0692202178753717	0.609412169554475	0.965252561406867	0.842790290827346	1.10550930337353
	MR Egger		-0.550574	0.307773407583954	0.12384230369988	0.576618659563577	0.315432674815192	1.05407304031422
	Weighted median		0.0111495909701861	0.0737287613352465	0.879798668184148	1.01121197931216	0.875151047991348	1.16842648986294
	Weighted mode		0.00763502334176314	0.0934458869250836	0.937168205765667	1.00766424445309	0.839021526904844	1.2102040257477
Gut microbiota abundance (genus Ruminococcaceae UCG013 id.11370) || id:ebi-a-GCST90017060	Inverse variance weighted	11	0.170216195320316	0.0971338292040139	0.079707045108709	1.18556113638519	0.980035866106308	1.43418751978049
	MR Egger		0.214769999749631	0.294202350366555	0.483952261731867	1.23957676121124	0.696375253252373	2.20649791869915
	Weighted median		0.196435370971518	0.127550118421546	0.123544705341707	1.21705666114675	0.947846356433548	1.56272892372038
	Weighted mode		0.178904207217267	0.194143487565667	0.378482297749765	1.19590617949991	0.817407912012973	1.7496669277938
Gut microbiota abundance (genus Ruminococcaceae UCG014 id.11371) || id:ebi-a-GCST90017061	Inverse variance weighted		0.0073214120692717	0.0886991234569093	0.934215640220451	1.00734827913488	0.846598375366883	1.19862095770766
	MR Egger		0.172047947837803	0.213416775019512	0.440931124272709	1.18773478116327	0.781727604311952	1.80461058635203
	Weighted median		-0.0281286	0.123596592966283	0.819969938580494	0.972263361979464	0.763091079252552	1.23877223931582
	Weighted mode		-0.0661869	0.143265653233036	0.653977899136728	0.935955928827922	0.706814114937808	1.23938314500867
Gut microbiota abundance (genus Ruminococcus1 id.11373) || id:ebi-a-GCST90017062	Inverse variance weighted	10	0.0647742564067327	0.111548593113069	0.561454817936143	1.0669181472607	0.857391202026564	1.32764872121808
	MR Egger		0.219558076941577	0.31007760587948	0.499006307744468	1.24552618220654	0.678280723291729	2.28715842466125
	Weighted median		0.0788276280995833	0.126244164941815	0.532360912636671	1.08201779653102	0.844837536010685	1.38578420359751
	Weighted mode		0.128897899214457	0.156305186168679	0.430880287645135	1.13757397104011	0.837394271969906	1.54535871918942
Gut microbiota abundance (genus Ruminococcus2 id.11374) || id:ebi-a-GCST90017063	Inverse variance weighted	15	0.178997102786818	0.0720280719369663	0.0129514333755077	1.19601727904584	1.03854644011674	1.37736482117778
	MR Egger		0.330566806883719	0.173664335856182	0.0793525729578125	1.39175676225444	0.990232721363375	1.95609258661346
	Weighted median		0.19601499249534	0.0944315333413747	0.0379183164284228	1.21655	1.01098912888455	1.46389515544939
	Weighted mode		0.212674950603506	0.150321843114556	0.178983677673586	1.23698250547164	0.921312622786656	1.66081054464965
Gut microbiota abundance (genus Ruminococcus gauvreauii group id.11342) || id:ebi-a-GCST90017064	Inverse variance weighted	12	-0.0368325	0.111600484929077	0.741370433425739	0.963837544022914	0.774475330471529	1.19949955113809
	MR Egger		-0.171372	0.482671873737758	0.729926649184478	0.842507719996319	0.327126175037923	2.16986383975879
	Weighted median		-0.0520275	0.118027495786745	0.659351597802557	0.94930273202562	0.753247498512282	1.19638721510684
	Weighted mode		-0.0787891	0.171716023850778	0.655286782390894	0.924234805786135	0.660107533587964	1.2940467011239
Gut microbiota abundance (genus Ruminococcus gnavus group id.14376) || id:ebi-a-GCST90017065	Inverse variance weighted	11	-0.0244943	0.0615652456569662	0.690733439984361	0.975803207873008	0.864881975676136	1.10095010333735
	MR Egger		-0.0609108	0.303084844216873	0.845190788512497	0.940907144831002	0.519464338792257	1.70426762547809
	Weighted median		-0.0467327	0.0880476495579129	0.595581294192163	0.954342502913968	0.803075901272826	1.13410153563889
	Weighted mode		-0.153065	0.144331139690227	0.31385271636938	0.858073733406997	0.64664728958083	1.13862772461368
Gut microbiota abundance (genus Ruminococcus torques group id.14377) || id:ebi-a-GCST90017066	Inverse variance weighted	9	-0.137706	0.139836147787107	0.32473799560133	0.871354678268494	0.662466673482967	1.14610893759913
	MR Egger		-1.00287	0.381712309698213	0.0340461699733009	0.366824751676775	0.173595536611412	0.775137431925665
	Weighted median		0.00192270355820015	0.170039630612333	0.9909782043845	1.00192455313789	0.717950271241402	1.39822053196639
	Weighted mode		0.0500638263443987	0.254382465317949	0.848887762908161	1.05133819730846	0.638568832624879	1.73092069115923
Gut microbiota abundance (genus Sellimonas id.14369) || id:ebi-a-GCST90017067	Inverse variance weighted		0.0343268296807366	0.0467285146312741	0.462582318858635	1.03492279494679	0.94434750677171	1.13418543896194
	MR Egger		0.102178869857468	0.273943330747005	0.720192029085206	1.10758156696779	0.647426465659491	1.89478959009998
	Weighted median		-0.00279322	0.0622907041492863	0.964233455295106	0.997210673895814	0.882600157535914	1.12670400026671
	Weighted mode		-0.0430414	0.0935869623847262	0.657823183887586	0.957871720315174	0.797341779283599	1.1507213799883
Gut microbiota abundance (genus Senegalimassilia id.11160) || id:ebi-a-GCST90017068	Inverse variance weighted	5	0.0430143938774024	0.10412315962156	0.679525492587443	1.04395292127283	0.851235037316601	1.28030174282962
	MR Egger		-0.159884	0.401211473678919	0.716927766658062	0.852242871047902	0.388190833532791	1.87103313244675
	Weighted median		0.00964434313310179	0.135251665811916	0.943153703139691	1.0096909996803	0.774568699079926	1.31618527323191
	Weighted mode		-0.0447302	0.190316736373149	0.82572687405615	0.956255447026169	0.658526180430072	1.38859244649928
Gut microbiota abundance (genus Slackia id.825) || id:ebi-a-GCST90017069	Inverse variance weighted	6	0.0108935089452372	0.0861548429280238	0.899382808369419	1.01095305925464	0.853875412196672	1.19692647594462
	MR Egger		-0.0847872	0.558837645562337	0.886751964516657	0.918707774819288	0.307245254972779	2.74706919587151
	Weighted median		0.0642282044033993	0.105568736329446	0.542921048116775	1.06633571350302	0.867025822591717	1.31146250118949
	Weighted mode		0.0972352096813536	0.148179309490169	0.540687970442888	1.10211957233021	0.824320196210342	1.47353850760608
Gut microbiota abundance (genus Streptococcus id.1853) || id:ebi-a-GCST90017070	Inverse variance weighted	15	0.0494111879366235	0.0858007372156213	0.564694251340965	1.05065227747449	0.888022448021498	1.24306565742989
	MR Egger		-0.135201	0.313595067517552	0.67343516208643	0.873540368082357	0.472438703439232	1.61517836941488
	Weighted median		-0.00692518	0.111683341348635	0.950557035474205	0.993098743712375	0.797858090234045	1.23611595449736
	Weighted mode		-0.0267623	0.177140281556177	0.882068377081124	0.973592684652178	0.688006355877851	1.37772377756423
Gut microbiota abundance (genus Subdoligranulum id.2070) || id:ebi-a-GCST90017071	Inverse variance weighted	11	-0.0505405	0.0933146406043628	0.588084422908449	0.950715406052683	0.791807308295604	1.14151482795923
	MR Egger		0.243139637686474	0.24188461264373	0.341064859994955	1.27524668418289	0.793775817678366	2.04875743163342
	Weighted median		0.0444816498805003	0.12826130280147	0.728737886370872	1.04548579174522	0.813092415567015	1.34430049993627
	Weighted mode		0.070312536314713	0.167356940141528	0.683271306828204	1.07284343139488	0.772821584389924	1.48933861519376
Gut microbiota abundance (genus Sutterella id.2896) || id:ebi-a-GCST90017072	Inverse variance weighted	12	-0.0182866	0.0849259843558552	0.82951487274177	0.981879599159229	0.831319139391664	1.15970810915117
	MR Egger		-0.412246	0.365358907148078	0.285522145407281	0.662161189358119	0.323566791141032	1.35507552906148
	Weighted median		0.00719082501204779	0.114233943735584	0.949807725859398	1.00721674107628	0.805165280932618	1.25997181886587
	Weighted mode		0.120212244737696	0.185274890881942	0.529760102209295	1.12773618225033	0.784329127382189	1.62149900132019
Gut microbiota abundance (genus Terrisporobacter id.11348) || id:ebi-a-GCST90017073	Inverse variance weighted	5	-0.106427	0.130135368851355	0.413459469643678	0.89904029564593	0.69663564964673	1.16025278580705
	MR Egger		0.427738076265945	0.311566565230405	0.263418010632431	1.53378429384161	0.832824459774915	2.82471802121542
	Weighted median		-0.0104009	0.142237564210742	0.941708075347622	0.989653035263686	0.748872533218881	1.30785025055841
	Weighted mode		0.105656975356522	0.230623842350687	0.670639198165896	1.11144055960802	0.707253757735063	1.74661513499448
Gut microbiota abundance (genus Turicibacter id.2162) || id:ebi-a-GCST90017074	Inverse variance weighted	10	0.0929992674198573	0.0750754611921782	0.215440366189396	1.0974609312897	0.947291293958774	1.27143625555127
	MR Egger		0.194761641003976	0.321833220734461	0.561839831317404	1.21502134070434	0.64659737613824	2.28314699818912
	Weighted median		0.0877478461544115	0.0996582352686229	0.378595188370822	1.09171280773613	0.898002618309465	1.32720866317605
	Weighted mode		0.113052376565676	0.135208368118477	0.424721372574311	1.11969057695983	0.859026055627261	1.45945164284589
Gut microbiota abundance (genus Tyzzerella3 id.11335) || id:ebi-a-GCST90017075	Inverse variance weighted	13	-0.0247052	0.053023317664579	0.641265095153694	0.975597483300565	0.879298459193575	1.08244298562209
	MR Egger		0.115331817771822	0.304997168472796	0.712521782051306	1.12224575688393	0.617261430540085	2.04036001041245
	Weighted median		0.000269436871056782	0.0700844018382231	0.996932570096521	1.00026947317243	0.871886529089077	1.14755646013477
	Weighted mode		0.0023657668132403	0.101654997164421	0.981815415543736	1.00236856744766	0.821290801990007	1.22337026370265
Gut microbiota abundance (genus Veillonella id.2198) || id:ebi-a-GCST90017088	Inverse variance weighted	6	0.0965138069318433	0.105436458095141	0.359995250550471	1.10132478695509	0.895707248541013	1.35414365389736
	MR Egger		-1.04989	0.81647539293849	0.267874945540857	0.349976313065761	0.0706383858084854	1.73395
	Weighted median		0.12353271706533	0.125694426320544	0.325704962000262	1.13148702287136	0.884415451908279	1.44758086277654
	Weighted mode		0.176976781422229	0.189908014594491	0.394159912463446	1.19360337903252	0.822634793427742	1.7318608911513
Gut microbiota abundance (genus Victivallis id.2256) || id:ebi-a-GCST90017089	Inverse variance weighted	10	0.0684615548853664	0.0491612196987095	0.163742996625768	1.07085945484509	0.972491021693327	1.17917795275312
	MR Egger		0.0495540107359625	0.375032267445456	0.898142189478345	1.05080234529019	0.503833595313435	2.19156796834966
	Weighted median		0.0422032642690655	0.0619689196790631	0.495846678738337	1.04310648348046	0.923803568354125	1.17781655446245
	Weighted mode		0.027717067317754	0.10068297656419	0.789308871818665	1.02810475883014	0.843984147835446	1.25239247424262
Gut microbiota abundance (order Actinomycetales id.420) || id:ebi-a-GCST90017090	Inverse variance weighted	4	-0.164555	0.103996540380131	0.113578431914531	0.848271	0.691848580666744	1.04005986803732
	MR Egger		-0.257605	0.227258818912442	0.374578241475814	0.772900406324052	0.49508175708466	1.20661896655936
	Weighted median		-0.148886	0.126947349393958	0.240870713596905	0.861667744167943	0.67186198767462	1.10509496735965
	Weighted mode		-0.148241	0.142248817146998	0.373947000887732	0.862222975356336	0.6524315488474	1.13947349809446
Gut microbiota abundance (order Bacillales id.1674) || id:ebi-a-GCST90017091	Inverse variance weighted	8	-0.0746499	0.0665791058427041	0.26219390611873	0.928068368930055	0.81452926387734	1.0574339506336
	MR Egger		-0.0158371	0.28948661136604	0.958147627418483	0.984287650935427	0.558092335356857	1.73595
	Weighted median		-0.0562801	0.0711601098679119	0.42900562136449	0.945274297399152	0.822214518017046	1.08675227418562
	Weighted mode		-0.0564933	0.10375396261803	0.603007021491612	0.945072797244676	0.77116641390745	1.15819695461876
Gut microbiota abundance (order Bacteroidales id.913) || id:ebi-a-GCST90017092	Inverse variance weighted	13	-0.0377579	0.0893526867934969	0.672608249525364	0.962946081373216	0.808245746387982	1.1472564622529
	MR Egger		0.014030430307016	0.179879208291594	0.939229457510408	1.01412931873548	0.712815385869249	1.44281155472636
	Weighted median		-0.00566793	0.12322841216876	0.963313997183035	0.994348104793361	0.780987905283854	1.26599675464474
	Weighted mode		0.0216623544032468	0.149829126984978	0.887442031321641	1.02189868662147	0.761852177811877	1.37070806664615
Gut microbiota abundance (order Bifidobacteriales id.432) || id:ebi-a-GCST90017093	Inverse variance weighted	11	-0.0189802	0.0957984443580979	0.842946206954727	0.981198793334393	0.813226876624389	1.1838652898895
	MR Egger		0.0640618806498309	0.328635393029665	0.849774896901274	1.06615837129311	0.559862819921056	2.03030748289136
	Weighted median		0.0219074213399535	0.111296826951256	0.843954478231108	1.02214915089122	0.821819610887095	1.27131170006989
	Weighted mode		0.00787625892139987	0.13606481806744	0.954979737493345	1.00790735824385	0.771969077747506	1.31595587451026
Gut microbiota abundance (order Burkholderiales id.2874) || id:ebi-a-GCST90017094	Inverse variance weighted	10	0.0105848522521851	0.123163163476121	0.931512758403118	1.01064106997781	0.793886362574428	1.28657629161646
	MR Egger		0.421649069769309	0.38399591511581	0.304126225494095	1.52447344698287	0.718217433318966	3.23581576099631
	Weighted median		-0.0265172	0.147731804890947	0.857548408634145	0.973831255149923	0.729007267951534	1.30087497779229
	Weighted mode		0.0273368576961475	0.229181137642852	0.907673156764096	1.02771393781048	0.655827047381211	1.61047938200693
Gut microbiota abundance (order Clostridiales id.1863) || id:ebi-a-GCST90017095	Inverse variance weighted	14	-0.0511812	0.0866264187867198	0.554636469055499	0.950106485441353	0.801741540664934	1.12592685783632
	MR Egger		-0.29892	0.241650287528857	0.239749829574653	0.74161839602714	0.461831569417092	1.19090569321638
	Weighted median		-0.0522295	0.11557160925375	0.651324235243835	0.949111017504902	0.75672916953281	1.19040174453079
	Weighted mode		-0.0722685	0.187049237528927	0.705479129683029	0.930281109051144	0.644754937483698	1.34225097249342
Gut microbiota abundance (order Coriobacteriales id.810) || id:ebi-a-GCST90017096	Inverse variance weighted		-0.0865072	0.111622393457078	0.438340440784916	0.917128938682611	0.736911777726206	1.14141952346649
	MR Egger		-0.779205	0.427869521753847	0.0935971812503743	0.458770574010621	0.198328745307216	1.06122004277298
	Weighted median		-0.0816775	0.132993631877716	0.539118882801707	0.92156911579666	0.710103162938989	1.19600880479842
	Weighted mode		-0.129631	0.23061533385321	0.58360370872719	0.878419368159001	0.558982443408375	1.38040218517764
Gut microbiota abundance (order Desulfovibrionales id.3156) || id:ebi-a-GCST90017097	Inverse variance weighted	12	0.063851011288531	0.0850420848270677	0.45276302143903	1.06593357486048	0.902279017265743	1.25927164909368
	MR Egger		-0.0657536	0.21342816920561	0.764340552981908	0.936361517993404	0.616268304178487	1.42271
	Weighted median		-0.00659195	0.120348677661677	0.956318701740031	0.993429729086998	0.784683083209917	1.25770855489419
	Weighted mode		-0.0202065	0.158290807024236	0.900726164013791	0.979996243889601	0.718595603938163	1.3364855459377
Gut microbiota abundance (order Enterobacteriales id.3468) || id:ebi-a-GCST90017098	Inverse variance weighted	7	-0.0552308	0.124770427061731	0.658011944881494	0.94626669468933	0.740980575131941	1.20842662753855
	MR Egger		0.789933885831881	0.721308806205194	0.323381838682161	2.20325075534969	0.535887314406285	9.05846016587854
	Weighted median		-0.142612	0.164165114204082	0.385004176858029	0.867090127324486	0.628527197412677	1.19620167909766
	Weighted mode		-0.23222	0.262129578496301	0.409769731856369	0.792771421409427	0.474262497615346	1.3251870636275
Gut microbiota abundance (order Erysipelotrichales id.2148) || id:ebi-a-GCST90017099	Inverse variance weighted	13	0.0741450987485462	0.0984339299033602	0.451301279066907	1.07696306015203	0.887998341331148	1.30613918849595
	MR Egger		0.0242929821861657	0.426504966437322	0.955599910624406	1.02459046067332	0.444121656910481	2.36373434118384
	Weighted median		0.118145199025661	0.133568855030932	0.376412034710621	1.12540750757814	0.866191072440194	1.46219708146518
	Weighted mode		0.128204563488654	0.205775864152047	0.544923865094369	1.13678552372618	0.759483919046578	1.70152559461123
Gut microbiota abundance (order Gastranaerophilales id.1591) || id:ebi-a-GCST90017100	Inverse variance weighted	9	-0.0407643	0.0661557433767696	0.537770799031183	0.96005534997724	0.843302458583218	1.09297235604936
	MR Egger		0.0859750760961815	0.197313947337002	0.67615518985596	1.08977916641551	0.740255219755141	1.6043367204437
	Weighted median		-0.0250539	0.0866527590035715	0.772481618448124	0.975257301587405	0.822922416914314	1.15579158466233
	Weighted mode		-0.0217067	0.120430122579717	0.861444130423817	0.978527243399145	0.77278864401633	1.23903938481541
Gut microbiota abundance (order Lactobacillales id.1800) || id:ebi-a-GCST90017101	Inverse variance weighted	15	-0.112321	0.0877043431127486	0.200305661868114	0.89375704332159	0.752599686885639	1.06138982835949
	MR Egger		0.150838903886402	0.221772078117474	0.508339847787261	1.16280931893029	0.752891336355923	1.79591057420789
	Weighted median		-0.0610211	0.126485351940691	0.629495909808833	0.940803343184606	0.734230374354996	1.20549484393761
	Weighted mode		-0.0820391	0.170278556381057	0.637397092947421	0.921235924532065	0.65982206106081	1.28621893497167
Gut microbiota abundance (order Methanobacteriales id.120) || id:ebi-a-GCST90017102	Inverse variance weighted	10	0.123492211686337	0.0640417648104236	0.0538168966971584	1.13144119248887	0.997972410999269	1.28276008229406
	MR Egger		0.255698606105665	0.276662073318819	0.382399368819571	1.29136346021892	0.750842734252393	2.22099716800084
	Weighted median		0.00343852003958589	0.0730905762293686	0.962477647208788	1.00344443853129	0.869515595333454	1.1580019342071
	Weighted mode		-0.00664357	0.0897737303551508	0.942626302562673	0.993378449855564	0.83310126184807	1.18449075740015
Gut microbiota abundance (order Mollicutes RF9 id.11579) || id:ebi-a-GCST90017103	Inverse variance weighted	13	-0.0303124	0.0744809857034171	0.684020921702315	0.970142365580294	0.838370475276215	1.12262566162488
	MR Egger		0.234075076381786	0.229377893474911	0.329421329598361	1.26373936562545	0.80613376006493	1.98110693702094
	Weighted median		0.0208634160219607	0.0967600904343353	0.829283921868297	1.02108257859236	0.844689342503678	1.23431133772152
	Weighted mode		0.0521411565317551	0.14025699198361	0.716557046460573	1.05352444387465	0.800304860919331	1.38686369162672
Gut microbiota abundance (order NB1n id.3953) || id:ebi-a-GCST90017104	Inverse variance weighted	12	-0.00261399	0.0524484062316201	0.960250437126372	0.997389420888592	0.89995288337918	1.10537526494189
	MR Egger		-0.294563	0.213023455093142	0.196830957948043	0.744857146936392	0.490618322833206	1.13084274174334
	Weighted median		0.0411540322805943	0.0702228788364769	0.557842736716677	1.04201259676144	0.908025506207119	1.19577065224184
	Weighted mode		0.0708690405905877	0.112178207426252	0.540454558362108	1.07344063951082	0.861568902983253	1.3374145730696
Gut microbiota abundance (order Pasteurellales id.3688) || id:ebi-a-GCST90017105	Inverse variance weighted	14	-0.0704581	0.05902324449097	0.232581880071982	0.931966809284265	0.830154345962366	1.04626583939713
	MR Egger		0.00701635091888792	0.128234490473994	0.957265914495937	1.00704102317832	0.783234412492973	1.29479962344368
	Weighted median		-0.0468415	0.077675386149473	0.546481199323872	0.954238663296143	0.819480050575597	1.1111575271291
	Weighted mode		-0.0301602	0.0960557382295888	0.758513292699122	0.970290112419501	0.803780212941325	1.17129395212889
Gut microbiota abundance (order Rhodospirillales id.2667) || id:ebi-a-GCST90017106	Inverse variance weighted		-0.0219857	0.0608733884907399	0.717971062891718	0.978254177092152	0.868230896955627	1.10221974172287
	MR Egger		0.157778951027646	0.246255467537268	0.533754079668371	1.17090733823491	0.722612786464631	1.8973148834524
	Weighted median		-0.0317819	0.0801984796084317	0.691891037434897	0.968717872565242	0.827810609953149	1.13360991674224
	Weighted mode		-0.0157077	0.107506305320773	0.886076447135832	0.984415052845949	0.797383108388774	1.21531668538583
Gut microbiota abundance (order Selenomonadales id.2165) || id:ebi-a-GCST90017107	Inverse variance weighted	12	-0.128254	0.0982247677418224	0.19164918068429	0.879630238467811	0.725587078656519	1.06637697829404
	MR Egger		-0.128435	0.33738260698801	0.711401413687102	0.879470444042518	0.453978594616099	1.70375491513739
	Weighted median		-0.154446	0.136399632548213	0.257505107235943	0.85688946309901	0.655872000862927	1.11951653829413
	Weighted mode		-0.290699	0.236362683077738	0.244395567973738	0.747740655025498	0.470495004311998	1.18835711761818
Gut microbiota abundance (order Verrucomicrobiales id.4030) || id:ebi-a-GCST90017108	Inverse variance weighted	11	0.123498120693431	0.0821755483714327	0.132875852589778	1.13144787820265	0.963130893180711	1.32917997974454
	MR Egger		0.0142736804781662	0.277195393568375	0.960057286490781	1.0143760358716	0.589176611273356	1.74643514773398
	Weighted median		0.0622384565536161	0.112354031409199	0.579613425234859	1.0642160837736	0.853870748500109	1.32637858241642
	Weighted mode		0.0235487802342625	0.170819678228083	0.893089367066595	1.02382824211004	0.732525014568243	1.43097402613611
Gut microbiota abundance (order Victivallales id.2254) || id:ebi-a-GCST90017109	Inverse variance weighted	8	0.110628986155357	0.083822058878124	0.186899280249972	1.11698041476999	0.947752156455869	1.31642564828902
	MR Egger		0.154112039678333	0.321170708833526	0.648328955146061	1.16662158736386	0.621647200062263	2.18935423173636
	Weighted median		0.0873810283677505	0.0905330838634381	0.334452967255062	1.09131242149921	0.91387286369546	1.30320403267314
	Weighted mode		0.071173073997041	0.155509388537032	0.661051768191803	1.07376705094255	0.791658372929831	1.45640558998048
Gut microbiota abundance (phylum Actinobacteria id.400) || id:ebi-a-GCST90017110	Inverse variance weighted	15	0.118186131186788	0.086542218149602	0.172049748541489	1.12545357388237	0.949863853857664	1.33350241913132
	MR Egger		0.278772564065879	0.36695983853319	0.460999974191434	1.3215067515656	0.643734619415846	2.71288826445005
	Weighted median		0.0499798774434043	0.118051257012632	0.672022136097186	1.05124994232673	0.834101162263455	1.32493094511825
	Weighted mode		0.026396545156946	0.161472928624174	0.872482035065767	1.02674801971166	0.748195931390486	1.40900458255984
Gut microbiota abundance (phylum Bacteroidetes id.905) || id:ebi-a-GCST90017111	Inverse variance weighted	10	-0.00236122	0.106098723478404	0.982244589341034	0.997641564325844	0.810329179698822	1.22825231499184
	MR Egger		0.0386664362666797	0.23463270425764	0.873192787484058	1.03942371176431	0.656249869404957	1.64633
	Weighted median		0.0692204071859667	0.140229615544319	0.62157324176018	1.07167238741488	0.81413454390872	1.41067801942609
	Weighted mode		0.0817801669573286	0.198299766316986	0.689691696307146	1.08521721700244	0.735733458204365	1.60071068529739
Gut microbiota abundance (phylum Cyanobacteria id.1500) || id:ebi-a-GCST90017112	Inverse variance weighted	8	-0.0086145	0.0754055834018997	0.909045837442741	0.991422502266375	0.855208962213624	1.1493314750303
	MR Egger		-0.225748	0.268868405633411	0.433293420309119	0.797918765934434	0.47107848744871	1.35152500908811
	Weighted median		-0.00153855	0.0947563489191878	0.987045423831019	0.998462636733565	0.829227288025444	1.20223689131942
	Weighted mode		0.0152544705763863	0.146204665557636	0.919828939689535	1.01537141389212	0.762382657675216	1.35231185779214
Gut microbiota abundance (phylum Euryarchaeota id.55) || id:ebi-a-GCST90017113	Inverse variance weighted (multiplicative random effects)	12	0.0482402915962346	0.0691182730805819	0.48521576660953	1.04942279250797	0.916464887780218	1.20166982076386
	MR Egger		0.433457892129705	0.294904785776063	0.172356854057229	1.54258239535064	0.865406891380695	2.74964351468163
	Weighted median		-0.00330288	0.07157313640798	0.96319314330133	0.996702568191312	0.866246102577409	1.14680574779311
	Weighted mode		0.00169844265930141	0.103498864917156	0.987200964756435	1.00169988582997	0.817782121838863	1.22698043216636
Gut microbiota abundance (phylum Firmicutes id.1672) || id:ebi-a-GCST90017114	Inverse variance weighted	16	0.0833580931258488	0.0896457744031577	0.352443152126408	1.08693096137314	0.911788134366499	1.29571648309767
	MR Egger		-0.0382703	0.216384473784592	0.862149695835211	0.962452802492114	0.629780571790338	1.47085419671108
	Weighted median		0.0581120642968267	0.119816814676196	0.627670962910596	1.05983375858053	0.838006943723195	1.34037981933234
	Weighted mode		0.091841412112448	0.168543927456155	0.593824709942923	1.09619096568582	0.787804996829347	1.52529450573098
Gut microbiota abundance (phylum Lentisphaerae id.2238) || id:ebi-a-GCST90017115	Inverse variance weighted	9	0.0831310127712625	0.0780673558250814	0.286938081195277	1.08668416872697	0.932504777040272	1.26635542426912
	MR Egger		0.102574714545643	0.317222572945158	0.755873827375305	1.10802008403439	0.595007345326075	2.06335016914922
	Weighted median		0.0572496549338041	0.0902764091399405	0.525976645428142	1.05892014203624	0.887193555371999	1.26388639820528
	Weighted mode		-0.0539687	0.142073923300653	0.713932530299597	0.947461727236523	0.717176269193159	1.25169189659319
Gut microbiota abundance (phylum Proteobacteria id.2375) || id:ebi-a-GCST90017116	Inverse variance weighted	12	0.0649192421419156	0.122273656748582	0.595464513172923	1.06707284638697	0.839677721969066	1.35604938621718
	MR Egger		-0.336021	0.330039632999512	0.332618436486808	0.714607844274811	0.374224633710061	1.36459314833545
	Weighted median		0.038481467247003	0.147625318635654	0.794347131249305	1.0392314683594	0.778128067413847	1.38794896374564
	Weighted mode		0.0376426675192953	0.227943678132553	0.871829381213972	1.03836012677835	0.664229908549251	1.62322072373711
Gut microbiota abundance (phylum Tenericutes id.3919) || id:ebi-a-GCST90017117	Inverse variance weighted		-0.00338867	0.0826221956934665	0.967284729773794	0.996617067790925	0.847615495767106	1.17181149326827
	MR Egger		-0.174154	0.288622374070103	0.55968079672176	0.84016743687919	0.477183612370028	1.47926564050732
	Weighted median		-0.0921694	0.109907372244104	0.401688052397272	0.911950606608685	0.73521823947032	1.13116604600711
	Weighted mode		-0.127497	0.153195192170372	0.422966056456661	0.880295780774043	0.651967939949089	1.18858706719397
Gut microbiota abundance (phylum Verrucomicrobia id.3982) || id:ebi-a-GCST90017118	Inverse variance weighted		-0.0380148	0.0784110883785076	0.62780789513723	0.962698657088654	0.825554026828509	1.12262635059839
	MR Egger		-0.125445	0.213914350621426	0.570587888576383	0.882104059435223	0.580005683742586	1.34155163213441
	Weighted median		-0.0222425	0.105734645798891	0.833385617178604	0.978003052209962	0.794944964435767	1.20321533303994
	Weighted mode		-0.215713	0.176155473950539	0.246318109624524	0.805966254894018	0.570650618191386	1.13831753321615

## Sheet: Sup Table 4
Supplementary Table 4. Results of Mendelian randomization Steiger direction test.
Id.exposure	SNP	Steiger_dir	Steiger_pval
ebi-a-GCST90017110	rs11766971	TRUE	1.9463578244516e-05
ebi-a-GCST90017110	rs12528285	TRUE	2.54110949363892e-05
ebi-a-GCST90017110	rs13192624	TRUE	1.75550399131308e-05
ebi-a-GCST90017110	rs1397793	TRUE	6.35478818195142e-06
ebi-a-GCST90017110	rs4429415	TRUE	7.19218343761678e-07
ebi-a-GCST90017110	rs55888705	TRUE	4.15423468765095e-06
ebi-a-GCST90017110	rs6496870	TRUE	2.07267865630561e-05
ebi-a-GCST90017110	rs6743026	TRUE	2.42154694726682e-05
ebi-a-GCST90017110	rs74037001	TRUE	1.20515851747931e-05
ebi-a-GCST90017110	rs75211493	TRUE	4.10130779019117e-05
ebi-a-GCST90017110	rs7570971	TRUE	1.17283431006496e-13
ebi-a-GCST90017110	rs80124826	TRUE	1.45179553227112e-05
ebi-a-GCST90017110	rs8047955	TRUE	1.03236081381445e-05
ebi-a-GCST90017110	rs857444	TRUE	1.86594799322069e-05
ebi-a-GCST90017110	rs9833771	TRUE	1.50080034389208e-05
ebi-a-GCST90017111	rs17343978	TRUE	2.20800491222597e-05
ebi-a-GCST90017111	rs2032750	TRUE	5.10556295082968e-06
ebi-a-GCST90017111	rs62531359	TRUE	3.61396433339035e-05
ebi-a-GCST90017111	rs62575403	TRUE	5.26314583114809e-06
ebi-a-GCST90017111	rs6586324	TRUE	1.44966427913462e-05
ebi-a-GCST90017111	rs72706335	TRUE	1.41889848838569e-05
ebi-a-GCST90017111	rs73512608	TRUE	5.94362293123966e-07
ebi-a-GCST90017111	rs73846128	TRUE	5.48349432270907e-06
ebi-a-GCST90017111	rs73975615	TRUE	1.94991793673054e-05
ebi-a-GCST90017111	rs929878	TRUE	3.47193669861184e-05
ebi-a-GCST90017112	rs12555298	TRUE	1.90754541311874e-05
ebi-a-GCST90017112	rs2585223	TRUE	1.5009900954931e-05
ebi-a-GCST90017112	rs584122	TRUE	6.43424905602881e-06
ebi-a-GCST90017112	rs61972390	TRUE	3.91578386015166e-05
ebi-a-GCST90017112	rs7148504	TRUE	1.44445239867815e-05
ebi-a-GCST90017112	rs76531781	TRUE	1.16256540620088e-05
ebi-a-GCST90017112	rs789068	TRUE	6.63422163424123e-07
ebi-a-GCST90017112	rs9864379	TRUE	4.82724060280583e-07
ebi-a-GCST90017113	rs10202904	TRUE	9.62927752997867e-07
ebi-a-GCST90017113	rs11022995	TRUE	2.91256392805273e-05
ebi-a-GCST90017113	rs34928225	TRUE	5.2047857795758e-06
ebi-a-GCST90017113	rs45498998	TRUE	1.38347751035327e-05
ebi-a-GCST90017113	rs56131665	TRUE	0.000191152026233895
ebi-a-GCST90017113	rs6064552	TRUE	3.70759095624322e-05
ebi-a-GCST90017113	rs6508769	TRUE	0.000144348805791023
ebi-a-GCST90017113	rs7015093	TRUE	1.79245406320336e-05
ebi-a-GCST90017113	rs76029318	TRUE	9.94865421936786e-06
ebi-a-GCST90017113	rs7635189	TRUE	7.50932480331278e-06
ebi-a-GCST90017113	rs77658038	TRUE	3.31634114373184e-05
ebi-a-GCST90017113	rs894996	TRUE	6.92930362789292e-06
ebi-a-GCST90017114	rs112334273	TRUE	4.15106031859063e-06
ebi-a-GCST90017114	rs2009919	TRUE	1.71909961125876e-05
ebi-a-GCST90017114	rs2273429	TRUE	1.50883857041253e-05
ebi-a-GCST90017114	rs2332027	TRUE	1.49903656946758e-05
ebi-a-GCST90017114	rs2547978	TRUE	4.71659756357069e-05
ebi-a-GCST90017114	rs3792064	TRUE	4.97012905050529e-06
ebi-a-GCST90017114	rs3852931	TRUE	1.05751531329579e-05
ebi-a-GCST90017114	rs4750583	TRUE	2.06502996449093e-05
ebi-a-GCST90017114	rs56199908	TRUE	1.70623328639056e-05
ebi-a-GCST90017114	rs6814436	TRUE	2.14749706192859e-05
ebi-a-GCST90017114	rs6815608	TRUE	1.89586199462373e-05
ebi-a-GCST90017114	rs7247191	TRUE	1.30090711890892e-05
ebi-a-GCST90017114	rs72738886	TRUE	9.57494855367711e-06
ebi-a-GCST90017114	rs72771021	TRUE	4.06815248128756e-05
ebi-a-GCST90017114	rs8085381	TRUE	8.51043782381074e-05
ebi-a-GCST90017114	rs992074	TRUE	3.09052605627696e-05
ebi-a-GCST90017115	rs1002941	TRUE	1.15396985217417e-05
ebi-a-GCST90017115	rs11770843	TRUE	6.98511456005694e-06
ebi-a-GCST90017115	rs17114848	TRUE	1.72946607312193e-05
ebi-a-GCST90017115	rs2031282	TRUE	8.29223042567901e-05
ebi-a-GCST90017115	rs2825714	TRUE	1.34990246143533e-05
ebi-a-GCST90017115	rs60995569	TRUE	6.96777786978114e-06
ebi-a-GCST90017115	rs62570196	TRUE	4.8583123030921e-06
ebi-a-GCST90017115	rs72640280	TRUE	0.000139393874713912
ebi-a-GCST90017115	rs77599476	TRUE	4.13113227446258e-06
ebi-a-GCST90017116	rs10750258	TRUE	1.66943122103188e-05
ebi-a-GCST90017116	rs11126162	TRUE	6.76765846322053e-05
ebi-a-GCST90017116	rs11715072	TRUE	2.12933140333678e-05
ebi-a-GCST90017116	rs12150865	TRUE	1.51784446241898e-05
ebi-a-GCST90017116	rs12467198	TRUE	1.33211701883996e-05
ebi-a-GCST90017116	rs2347697	TRUE	6.00437638355291e-05
ebi-a-GCST90017116	rs2532663	TRUE	3.1365990208999e-06
ebi-a-GCST90017116	rs3890996	TRUE	5.8095383309652e-05
ebi-a-GCST90017116	rs4340090	TRUE	0.000122635164687639
ebi-a-GCST90017116	rs6707783	TRUE	1.80215038227201e-05
ebi-a-GCST90017116	rs72771021	TRUE	4.10240400732521e-05
ebi-a-GCST90017116	rs922773	TRUE	2.67528773376642e-06
ebi-a-GCST90017117	rs10108398	TRUE	9.92970025836396e-06
ebi-a-GCST90017117	rs11890098	TRUE	4.01018170492207e-06
ebi-a-GCST90017117	rs12566890	TRUE	3.54034431570825e-05
ebi-a-GCST90017117	rs17214486	TRUE	1.98500279879278e-05
ebi-a-GCST90017117	rs2464826	TRUE	2.88631856581446e-05
ebi-a-GCST90017117	rs28537087	TRUE	3.57987027514212e-05
ebi-a-GCST90017117	rs3768491	TRUE	2.35672478395793e-05
ebi-a-GCST90017117	rs4885016	TRUE	1.67406340277206e-05
ebi-a-GCST90017117	rs6043847	TRUE	5.782305228524e-05
ebi-a-GCST90017117	rs72901605	TRUE	6.17927575175862e-06
ebi-a-GCST90017117	rs74603314	TRUE	3.62524438493623e-06
ebi-a-GCST90017117	rs78169027	TRUE	1.21023445580272e-05
ebi-a-GCST90017118	rs11252894	TRUE	9.37925020951395e-06
ebi-a-GCST90017118	rs117107102	TRUE	3.83039772242385e-06
ebi-a-GCST90017118	rs11729256	TRUE	5.38409520144268e-06
ebi-a-GCST90017118	rs12512971	TRUE	9.88508665242349e-05
ebi-a-GCST90017118	rs12908520	TRUE	6.70340354546511e-06
ebi-a-GCST90017118	rs2602429	TRUE	7.34287594589849e-06
ebi-a-GCST90017118	rs3995795	TRUE	4.97529179232295e-05
ebi-a-GCST90017118	rs45598138	TRUE	1.06134537575688e-05
ebi-a-GCST90017118	rs61779207	TRUE	1.46042735943154e-05
ebi-a-GCST90017118	rs74542928	TRUE	4.64401586197494e-06
ebi-a-GCST90017118	rs76430504	TRUE	1.55879555266845e-05
ebi-a-GCST90017118	rs9349825	TRUE	1.11419597074697e-05
ebi-a-GCST90016908	rs11655079	TRUE	1.66252031279741e-05
ebi-a-GCST90016908	rs11745923	TRUE	3.45506446924403e-06
ebi-a-GCST90016908	rs12049045	TRUE	2.61594378046549e-05
ebi-a-GCST90016908	rs134366	TRUE	4.63574460249056e-06
ebi-a-GCST90016908	rs1376754	TRUE	1.34373262352903e-05
ebi-a-GCST90016908	rs1515761	TRUE	3.619234808252e-05
ebi-a-GCST90016908	rs182549	TRUE	4.36758297207373e-19
ebi-a-GCST90016908	rs4945008	TRUE	3.82183751061743e-05
ebi-a-GCST90016908	rs6660520	TRUE	6.77897261135061e-07
ebi-a-GCST90016908	rs72767435	TRUE	8.59349182901544e-06
ebi-a-GCST90016908	rs7322849	TRUE	3.40637783080161e-06
ebi-a-GCST90016908	rs80083040	TRUE	2.07248325496961e-05
ebi-a-GCST90016908	rs8047955	TRUE	3.33621617285407e-06
ebi-a-GCST90016908	rs857444	TRUE	4.41540175244293e-05
ebi-a-GCST90016908	rs961091	TRUE	2.82865236360386e-05
ebi-a-GCST90016909	rs140912403	TRUE	1.4408034304515e-06
ebi-a-GCST90016909	rs34569731	TRUE	2.88769540106079e-05
ebi-a-GCST90016909	rs55876211	TRUE	4.6088554866017e-05
ebi-a-GCST90016909	rs62285697	TRUE	1.77229879724636e-05
ebi-a-GCST90016909	rs76784716	TRUE	1.63276498791352e-06
ebi-a-GCST90016909	rs7960664	TRUE	2.72744380341468e-05
ebi-a-GCST90016909	rs9813022	TRUE	3.46034845321946e-06
ebi-a-GCST90016910	rs11110282	TRUE	6.38898199241722e-06
ebi-a-GCST90016910	rs11730038	TRUE	9.2367842790377e-06
ebi-a-GCST90016910	rs12797734	TRUE	9.21507040513339e-05
ebi-a-GCST90016910	rs13068444	TRUE	5.50635171403852e-05
ebi-a-GCST90016910	rs1595463	TRUE	2.51500290182669e-05
ebi-a-GCST90016910	rs28564647	TRUE	7.72462445571072e-05
ebi-a-GCST90016910	rs2952251	TRUE	2.85474929530784e-06
ebi-a-GCST90016910	rs34989881	TRUE	1.53389693019085e-05
ebi-a-GCST90016910	rs35344081	TRUE	4.4817613373101e-06
ebi-a-GCST90016910	rs4028634	TRUE	2.34265909189537e-05
ebi-a-GCST90016910	rs4459992	TRUE	1.73545505109288e-05
ebi-a-GCST90016910	rs57872228	TRUE	2.47591778689827e-06
ebi-a-GCST90016910	rs694949	TRUE	2.63046821636297e-05
ebi-a-GCST90016910	rs74663707	TRUE	0.000151587206092115
ebi-a-GCST90016910	rs7666190	TRUE	5.05129367282268e-05
ebi-a-GCST90016910	rs77558518	TRUE	2.7042184923054e-06
ebi-a-GCST90016910	rs78938557	TRUE	7.4859878748586e-06
ebi-a-GCST90016910	rs9581006	TRUE	6.20385018829549e-06
ebi-a-GCST90016911	rs11146701	TRUE	1.82786995388897e-05
ebi-a-GCST90016911	rs17343978	TRUE	2.55098879966384e-05
ebi-a-GCST90016911	rs2032750	TRUE	5.68469401149497e-06
ebi-a-GCST90016911	rs2363574	TRUE	2.12129649161003e-05
ebi-a-GCST90016911	rs4916508	TRUE	2.77380144640749e-05
ebi-a-GCST90016911	rs55773148	TRUE	8.36193476879307e-07
ebi-a-GCST90016911	rs62531359	TRUE	3.83286905474557e-05
ebi-a-GCST90016911	rs62575403	TRUE	1.1592342353571e-05
ebi-a-GCST90016911	rs72706335	TRUE	1.52689463260984e-05
ebi-a-GCST90016911	rs73975615	TRUE	1.97838899836736e-05
ebi-a-GCST90016911	rs7631304	TRUE	9.64367210951623e-06
ebi-a-GCST90016911	rs79585701	TRUE	8.25569609329011e-05
ebi-a-GCST90016911	rs929878	TRUE	2.57245638211062e-05
ebi-a-GCST90016912	rs11128180	TRUE	9.71151184371606e-06
ebi-a-GCST90016912	rs1511453	TRUE	1.47726642218981e-05
ebi-a-GCST90016912	rs1928341	TRUE	3.42019799970474e-05
ebi-a-GCST90016912	rs2321387	TRUE	1.30556320321657e-05
ebi-a-GCST90016912	rs2613606	TRUE	9.88383859433715e-06
ebi-a-GCST90016912	rs320161	TRUE	3.63876231356451e-05
ebi-a-GCST90016912	rs4033856	TRUE	3.96250254173631e-06
ebi-a-GCST90016912	rs6087811	TRUE	1.71160847818892e-06
ebi-a-GCST90016912	rs62395635	TRUE	1.36271309681191e-05
ebi-a-GCST90016912	rs75242906	TRUE	0.000172784482319526
ebi-a-GCST90016913	rs10774377	TRUE	1.19417077477651e-05
ebi-a-GCST90016913	rs112334273	TRUE	2.5050596903764e-06
ebi-a-GCST90016913	rs13105690	TRUE	1.46974290466023e-05
ebi-a-GCST90016913	rs13179700	TRUE	5.81870398543778e-06
ebi-a-GCST90016913	rs1842454	TRUE	7.49079855317189e-05
ebi-a-GCST90016913	rs2273429	TRUE	7.97967861396543e-06
ebi-a-GCST90016913	rs6797343	TRUE	6.79199881861762e-05
ebi-a-GCST90016913	rs6814436	TRUE	3.54908804537261e-06
ebi-a-GCST90016913	rs6815608	TRUE	2.04294448533648e-06
ebi-a-GCST90016913	rs72738886	TRUE	9.22186371046369e-06
ebi-a-GCST90016913	rs72915163	TRUE	4.19111332177281e-06
ebi-a-GCST90016913	rs76767978	TRUE	2.02093055382696e-05
ebi-a-GCST90016913	rs992074	TRUE	4.37192817380907e-06
ebi-a-GCST90016914	rs11073596	TRUE	2.16286812021013e-05
ebi-a-GCST90016914	rs11250875	TRUE	1.96096743635661e-05
ebi-a-GCST90016914	rs11656361	TRUE	7.43445487776582e-05
ebi-a-GCST90016914	rs12974142	TRUE	1.55011299622888e-05
ebi-a-GCST90016914	rs13307134	TRUE	6.03950849012012e-05
ebi-a-GCST90016914	rs1397793	TRUE	1.83439945043534e-05
ebi-a-GCST90016914	rs1816223	TRUE	1.78005984700926e-05
ebi-a-GCST90016914	rs240104	TRUE	6.41134363056932e-06
ebi-a-GCST90016914	rs2442778	TRUE	1.24055770747191e-05
ebi-a-GCST90016914	rs3025411	TRUE	8.5694306006255e-05
ebi-a-GCST90016914	rs34739816	TRUE	7.13950071300015e-05
ebi-a-GCST90016914	rs67561917	TRUE	1.97038836055785e-05
ebi-a-GCST90016914	rs719099	TRUE	5.5676134208525e-06
ebi-a-GCST90016914	rs8010111	TRUE	1.75033669448437e-05
ebi-a-GCST90016915	rs1035691	TRUE	1.89804616124481e-05
ebi-a-GCST90016915	rs112381107	TRUE	1.09172854436984e-05
ebi-a-GCST90016915	rs11599763	TRUE	3.9936936404927e-05
ebi-a-GCST90016915	rs17084793	TRUE	1.73627253918759e-05
ebi-a-GCST90016915	rs17791387	TRUE	4.03363559405789e-06
ebi-a-GCST90016915	rs2692012	TRUE	3.14479581947363e-05
ebi-a-GCST90016915	rs2838334	TRUE	1.82915311076093e-05
ebi-a-GCST90016915	rs3935584	TRUE	3.61532479585487e-05
ebi-a-GCST90016915	rs4506934	TRUE	5.78337964283397e-06
ebi-a-GCST90016915	rs55744759	TRUE	1.28237640747949e-05
ebi-a-GCST90016915	rs6058181	TRUE	4.62223085716744e-06
ebi-a-GCST90016915	rs62020470	TRUE	1.59233384459625e-05
ebi-a-GCST90016915	rs9928243	TRUE	1.01348525090319e-05
ebi-a-GCST90016916	rs1074800	TRUE	1.09265025546749e-05
ebi-a-GCST90016916	rs10781552	TRUE	1.15242863393049e-05
ebi-a-GCST90016916	rs17530232	TRUE	4.07938106059242e-05
ebi-a-GCST90016916	rs1884466	TRUE	2.77574801475427e-05
ebi-a-GCST90016916	rs2300774	TRUE	2.54544940685025e-06
ebi-a-GCST90016916	rs290833	TRUE	1.3839403475779e-05
ebi-a-GCST90016916	rs35161940	TRUE	4.46158972871964e-06
ebi-a-GCST90016916	rs4078432	TRUE	1.39755839958445e-05
ebi-a-GCST90016916	rs56970041	TRUE	3.66496985574237e-05
ebi-a-GCST90016916	rs62504403	TRUE	1.45220459572523e-06
ebi-a-GCST90016916	rs7234058	TRUE	6.036489143142e-06
ebi-a-GCST90016916	rs7826267	TRUE	5.09373680789275e-05
ebi-a-GCST90016916	rs8003149	TRUE	1.25431952658963e-05
ebi-a-GCST90016917	rs11181912	TRUE	2.06522031952863e-05
ebi-a-GCST90016917	rs12404135	TRUE	9.36791182829728e-06
ebi-a-GCST90016917	rs6706173	TRUE	3.02394327010325e-06
ebi-a-GCST90016917	rs75101789	TRUE	3.44835507928917e-05
ebi-a-GCST90016917	rs79795896	TRUE	1.43427872495656e-05
ebi-a-GCST90016917	rs9494710	TRUE	9.50900235153228e-06
ebi-a-GCST90016918	rs1002941	TRUE	1.91900077963469e-05
ebi-a-GCST90016918	rs11770843	TRUE	1.1344046782188e-05
ebi-a-GCST90016918	rs17114848	TRUE	1.09657877432148e-05
ebi-a-GCST90016918	rs2031282	TRUE	6.19510931144139e-05
ebi-a-GCST90016918	rs2825714	TRUE	1.5465891621395e-05
ebi-a-GCST90016918	rs62570196	TRUE	5.38410734356813e-06
ebi-a-GCST90016918	rs72640280	TRUE	0.000140423754626007
ebi-a-GCST90016918	rs77599476	TRUE	4.0547890505897e-06
ebi-a-GCST90016919	rs10148250	TRUE	1.67537767534552e-05
ebi-a-GCST90016919	rs10738747	TRUE	4.75121884217285e-05
ebi-a-GCST90016919	rs11150282	TRUE	1.17417780642476e-06
ebi-a-GCST90016919	rs113884518	TRUE	4.46116610734701e-05
ebi-a-GCST90016919	rs28678345	TRUE	2.68405153461718e-05
ebi-a-GCST90016919	rs367480	TRUE	1.21204105116713e-05
ebi-a-GCST90016919	rs4129395	TRUE	3.92916172783099e-06
ebi-a-GCST90016919	rs789069	TRUE	2.90760400844013e-05
ebi-a-GCST90016919	rs79790072	TRUE	6.50833824734624e-06
ebi-a-GCST90016919	rs9864379	TRUE	1.14044793093849e-07
ebi-a-GCST90016920	rs10202904	TRUE	4.85870096793738e-07
ebi-a-GCST90016920	rs10424197	TRUE	1.39440139625976e-05
ebi-a-GCST90016920	rs4257531	TRUE	1.41029107720778e-05
ebi-a-GCST90016920	rs56131665	TRUE	0.00021913660746929
ebi-a-GCST90016920	rs6508769	TRUE	0.000149833730400586
ebi-a-GCST90016920	rs6776814	TRUE	3.44406686368147e-06
ebi-a-GCST90016920	rs73068003	TRUE	1.69220708867573e-05
ebi-a-GCST90016920	rs73457410	TRUE	7.58128762147877e-06
ebi-a-GCST90016920	rs75208022	TRUE	5.73213499629971e-06
ebi-a-GCST90016920	rs894996	TRUE	2.64875837679307e-06
ebi-a-GCST90016921	rs10108398	TRUE	9.92970025836396e-06
ebi-a-GCST90016921	rs11890098	TRUE	4.01018170492207e-06
ebi-a-GCST90016921	rs12566890	TRUE	3.54034431570825e-05
ebi-a-GCST90016921	rs17214486	TRUE	1.98500279879278e-05
ebi-a-GCST90016921	rs2464826	TRUE	2.88631856581446e-05
ebi-a-GCST90016921	rs28537087	TRUE	3.57987027514212e-05
ebi-a-GCST90016921	rs3768491	TRUE	2.35672478395793e-05
ebi-a-GCST90016921	rs4885016	TRUE	1.67406340277206e-05
ebi-a-GCST90016921	rs6043847	TRUE	5.782305228524e-05
ebi-a-GCST90016921	rs72901605	TRUE	6.17927575175862e-06
ebi-a-GCST90016921	rs74603314	TRUE	3.62524438493623e-06
ebi-a-GCST90016921	rs78169027	TRUE	1.21023445580272e-05
ebi-a-GCST90016922	rs1135612	TRUE	1.9209830772546e-05
ebi-a-GCST90016922	rs13086907	TRUE	1.68559244544825e-05
ebi-a-GCST90016922	rs1643968	TRUE	2.79377928293951e-06
ebi-a-GCST90016922	rs1649999	TRUE	2.91683044501871e-05
ebi-a-GCST90016922	rs2834062	TRUE	2.61969283141805e-05
ebi-a-GCST90016922	rs4463806	TRUE	4.34405537598251e-05
ebi-a-GCST90016922	rs4722181	TRUE	1.14906403688115e-05
ebi-a-GCST90016922	rs60274479	TRUE	6.03131071213807e-06
ebi-a-GCST90016922	rs61249479	TRUE	3.28399109608802e-05
ebi-a-GCST90016922	rs71405394	TRUE	4.91499438193107e-06
ebi-a-GCST90016922	rs73232831	TRUE	5.49147711920237e-06
ebi-a-GCST90016922	rs9423647	TRUE	1.30197577528421e-05
ebi-a-GCST90016923	rs111862613	TRUE	1.17756913789826e-05
ebi-a-GCST90016923	rs117107102	TRUE	4.51428405659432e-06
ebi-a-GCST90016923	rs11729256	TRUE	1.64532758625753e-06
ebi-a-GCST90016923	rs12908520	TRUE	4.47924231349589e-06
ebi-a-GCST90016923	rs2602429	TRUE	1.77505279308673e-05
ebi-a-GCST90016923	rs4242783	TRUE	1.3570127141017e-05
ebi-a-GCST90016923	rs4936098	TRUE	2.02324124759001e-05
ebi-a-GCST90016923	rs61779207	TRUE	2.02431171227512e-05
ebi-a-GCST90016923	rs74542928	TRUE	1.58147180970264e-05
ebi-a-GCST90016923	rs9349825	TRUE	4.51705478844725e-06
ebi-a-GCST90016923	rs941682	TRUE	4.82260703959318e-05
ebi-a-GCST90017090	rs2889192	TRUE	1.4615132218234e-05
ebi-a-GCST90017090	rs34583783	TRUE	2.15893374074823e-05
ebi-a-GCST90017090	rs35011108	TRUE	1.03416165052059e-05
ebi-a-GCST90017090	rs4073240	TRUE	1.0049687748606e-05
ebi-a-GCST90017091	rs10233278	TRUE	2.05350542479218e-05
ebi-a-GCST90017091	rs10410917	TRUE	1.32134275570992e-05
ebi-a-GCST90017091	rs11034576	TRUE	1.71648981900708e-05
ebi-a-GCST90017091	rs11207728	TRUE	3.94780207179289e-05
ebi-a-GCST90017091	rs11844714	TRUE	0.000181481872838883
ebi-a-GCST90017091	rs1287018	TRUE	4.43738111609491e-05
ebi-a-GCST90017091	rs4617108	TRUE	5.55937151455976e-06
ebi-a-GCST90017091	rs74420793	TRUE	6.8387321368966e-06
ebi-a-GCST90017092	rs11146701	TRUE	1.82786995388897e-05
ebi-a-GCST90017092	rs17343978	TRUE	2.55098879966384e-05
ebi-a-GCST90017092	rs2032750	TRUE	5.68469401149497e-06
ebi-a-GCST90017092	rs2363574	TRUE	2.12129649161003e-05
ebi-a-GCST90017092	rs4916508	TRUE	2.77380144640749e-05
ebi-a-GCST90017092	rs55773148	TRUE	8.36193476879307e-07
ebi-a-GCST90017092	rs62531359	TRUE	3.83286905474557e-05
ebi-a-GCST90017092	rs62575403	TRUE	1.1592342353571e-05
ebi-a-GCST90017092	rs72706335	TRUE	1.52689463260984e-05
ebi-a-GCST90017092	rs73975615	TRUE	1.97838899836736e-05
ebi-a-GCST90017092	rs7631304	TRUE	9.64367210951623e-06
ebi-a-GCST90017092	rs79585701	TRUE	8.25569609329011e-05
ebi-a-GCST90017092	rs929878	TRUE	2.57245638211062e-05
ebi-a-GCST90017093	rs10831953	TRUE	0.000254563163559121
ebi-a-GCST90017093	rs12446429	TRUE	0.000115090843178818
ebi-a-GCST90017093	rs13020688	TRUE	3.73310822147795e-06
ebi-a-GCST90017093	rs182549	TRUE	4.37573847661893e-19
ebi-a-GCST90017093	rs4957061	TRUE	4.45489511535155e-06
ebi-a-GCST90017093	rs540489	TRUE	2.25293062605737e-05
ebi-a-GCST90017093	rs55888705	TRUE	2.58543502779104e-05
ebi-a-GCST90017093	rs6899771	TRUE	3.11831648942552e-05
ebi-a-GCST90017093	rs7174549	TRUE	2.55892542062544e-05
ebi-a-GCST90017093	rs7322849	TRUE	1.59589045407801e-07
ebi-a-GCST90017093	rs857444	TRUE	2.09033405725235e-05
ebi-a-GCST90017094	rs1511453	TRUE	2.01031239441641e-05
ebi-a-GCST90017094	rs1928341	TRUE	6.91616787529581e-05
ebi-a-GCST90017094	rs2321387	TRUE	7.59283706308421e-06
ebi-a-GCST90017094	rs2613606	TRUE	1.77368439019577e-05
ebi-a-GCST90017094	rs4033856	TRUE	3.98836435840878e-06
ebi-a-GCST90017094	rs6087811	TRUE	6.96221537268465e-07
ebi-a-GCST90017094	rs62191117	TRUE	1.20719759756108e-06
ebi-a-GCST90017094	rs62395635	TRUE	1.36383484891049e-05
ebi-a-GCST90017094	rs75242906	TRUE	0.000180960315745049
ebi-a-GCST90017094	rs7638039	TRUE	8.64809210685911e-06
ebi-a-GCST90017095	rs10774377	TRUE	1.37443116967659e-05
ebi-a-GCST90017095	rs112334273	TRUE	2.66230482730429e-06
ebi-a-GCST90017095	rs13105690	TRUE	1.56370460939366e-05
ebi-a-GCST90017095	rs13179700	TRUE	6.06473364943908e-06
ebi-a-GCST90017095	rs1842454	TRUE	8.38647569707182e-05
ebi-a-GCST90017095	rs2273429	TRUE	7.48394522811751e-06
ebi-a-GCST90017095	rs290772	TRUE	6.73332763752181e-05
ebi-a-GCST90017095	rs6442336	TRUE	5.09684318411603e-05
ebi-a-GCST90017095	rs6814436	TRUE	3.34765604641573e-06
ebi-a-GCST90017095	rs6815608	TRUE	1.91356083841531e-06
ebi-a-GCST90017095	rs72738886	TRUE	9.40577180997372e-06
ebi-a-GCST90017095	rs72915163	TRUE	4.32050780672373e-06
ebi-a-GCST90017095	rs76767978	TRUE	1.96920102443778e-05
ebi-a-GCST90017095	rs992074	TRUE	4.45230357442203e-06
ebi-a-GCST90017096	rs11073596	TRUE	2.16286812021013e-05
ebi-a-GCST90017096	rs11250875	TRUE	1.96096743635661e-05
ebi-a-GCST90017096	rs11656361	TRUE	7.43445487776582e-05
ebi-a-GCST90017096	rs12974142	TRUE	1.55011299622888e-05
ebi-a-GCST90017096	rs13307134	TRUE	6.03950849012012e-05
ebi-a-GCST90017096	rs1397793	TRUE	1.83439945043534e-05
ebi-a-GCST90017096	rs1816223	TRUE	1.78005984700926e-05
ebi-a-GCST90017096	rs240104	TRUE	6.41134363056932e-06
ebi-a-GCST90017096	rs2442778	TRUE	1.24055770747191e-05
ebi-a-GCST90017096	rs3025411	TRUE	8.5694306006255e-05
ebi-a-GCST90017096	rs34739816	TRUE	7.13950071300015e-05
ebi-a-GCST90017096	rs67561917	TRUE	1.97038836055785e-05
ebi-a-GCST90017096	rs719099	TRUE	5.5676134208525e-06
ebi-a-GCST90017096	rs8010111	TRUE	1.75033669448437e-05
ebi-a-GCST90017097	rs112381107	TRUE	7.7461379825903e-06
ebi-a-GCST90017097	rs11599763	TRUE	2.75645416647288e-05
ebi-a-GCST90017097	rs17791387	TRUE	5.28778353439751e-06
ebi-a-GCST90017097	rs186073	TRUE	3.77058228748705e-05
ebi-a-GCST90017097	rs2692012	TRUE	2.3114072445939e-05
ebi-a-GCST90017097	rs2838334	TRUE	1.43419792559711e-05
ebi-a-GCST90017097	rs3935584	TRUE	3.53939034785665e-05
ebi-a-GCST90017097	rs4506934	TRUE	3.98742419391989e-06
ebi-a-GCST90017097	rs6058181	TRUE	3.45091448467663e-06
ebi-a-GCST90017097	rs62020470	TRUE	2.40750145365047e-05
ebi-a-GCST90017097	rs72647048	TRUE	1.56551032591115e-05
ebi-a-GCST90017097	rs9928243	TRUE	8.1005273297841e-06
ebi-a-GCST90017098	rs11026530	TRUE	2.16872312515573e-05
ebi-a-GCST90017098	rs2374342	TRUE	2.51184595720434e-05
ebi-a-GCST90017098	rs35673018	TRUE	3.64759754070467e-05
ebi-a-GCST90017098	rs504442	TRUE	2.18953821230963e-05
ebi-a-GCST90017098	rs62210023	TRUE	1.16001032575214e-05
ebi-a-GCST90017098	rs78143293	TRUE	4.45891092432379e-06
ebi-a-GCST90017098	rs79757635	TRUE	6.6259521903802e-05
ebi-a-GCST90017099	rs1074800	TRUE	1.09265025546749e-05
ebi-a-GCST90017099	rs10781552	TRUE	1.15242863393049e-05
ebi-a-GCST90017099	rs17530232	TRUE	4.07938106059242e-05
ebi-a-GCST90017099	rs1884466	TRUE	2.77574801475427e-05
ebi-a-GCST90017099	rs2300774	TRUE	2.54544940685025e-06
ebi-a-GCST90017099	rs290833	TRUE	1.3839403475779e-05
ebi-a-GCST90017099	rs35161940	TRUE	4.46158972871964e-06
ebi-a-GCST90017099	rs4078432	TRUE	1.39755839958445e-05
ebi-a-GCST90017099	rs56970041	TRUE	3.66496985574237e-05
ebi-a-GCST90017099	rs62504403	TRUE	1.45220459572523e-06
ebi-a-GCST90017099	rs7234058	TRUE	6.036489143142e-06
ebi-a-GCST90017099	rs7826267	TRUE	5.09373680789275e-05
ebi-a-GCST90017099	rs8003149	TRUE	1.25431952658963e-05
ebi-a-GCST90017100	rs11150282	TRUE	1.42971697017444e-06
ebi-a-GCST90017100	rs113884518	TRUE	4.3075035205697e-05
ebi-a-GCST90017100	rs28678345	TRUE	3.21694107830377e-05
ebi-a-GCST90017100	rs367480	TRUE	1.11722010845798e-05
ebi-a-GCST90017100	rs4129395	TRUE	3.2581115018698e-06
ebi-a-GCST90017100	rs789069	TRUE	2.6457571216578e-05
ebi-a-GCST90017100	rs79790072	TRUE	6.95144853065198e-06
ebi-a-GCST90017100	rs8028558	TRUE	3.45877402480184e-05
ebi-a-GCST90017100	rs9864379	TRUE	1.00767500160954e-07
ebi-a-GCST90017101	rs11110282	TRUE	5.18819088674745e-06
ebi-a-GCST90017101	rs11627423	TRUE	1.52655483499124e-05
ebi-a-GCST90017101	rs11730038	TRUE	2.33289926632978e-05
ebi-a-GCST90017101	rs12797734	TRUE	9.91880473419432e-05
ebi-a-GCST90017101	rs1595463	TRUE	2.34422506618144e-05
ebi-a-GCST90017101	rs2370083	TRUE	1.88127743459147e-05
ebi-a-GCST90017101	rs2952251	TRUE	9.12821817899161e-07
ebi-a-GCST90017101	rs34989881	TRUE	1.02320922826208e-05
ebi-a-GCST90017101	rs35344081	TRUE	2.01300268214606e-06
ebi-a-GCST90017101	rs4028634	TRUE	1.50808881615392e-05
ebi-a-GCST90017101	rs57872228	TRUE	6.06405784603883e-06
ebi-a-GCST90017101	rs74663707	TRUE	0.000148741351851431
ebi-a-GCST90017101	rs77558518	TRUE	3.40086452722185e-06
ebi-a-GCST90017101	rs78938557	TRUE	1.28856394295949e-05
ebi-a-GCST90017101	rs9581006	TRUE	6.33697086266311e-06
ebi-a-GCST90017102	rs10202904	TRUE	4.85870096793738e-07
ebi-a-GCST90017102	rs10424197	TRUE	1.39440139625976e-05
ebi-a-GCST90017102	rs4257531	TRUE	1.41029107720778e-05
ebi-a-GCST90017102	rs56131665	TRUE	0.00021913660746929
ebi-a-GCST90017102	rs6508769	TRUE	0.000149833730400586
ebi-a-GCST90017102	rs6776814	TRUE	3.44406686368147e-06
ebi-a-GCST90017102	rs73068003	TRUE	1.69220708867573e-05
ebi-a-GCST90017102	rs73457410	TRUE	7.58128762147877e-06
ebi-a-GCST90017102	rs75208022	TRUE	5.73213499629971e-06
ebi-a-GCST90017102	rs894996	TRUE	2.64875837679307e-06
ebi-a-GCST90017103	rs11779863	TRUE	2.97972556668416e-05
ebi-a-GCST90017103	rs12566890	TRUE	5.69525285831058e-05
ebi-a-GCST90017103	rs13100746	TRUE	1.71853381311877e-05
ebi-a-GCST90017103	rs17235252	TRUE	4.01198305935279e-06
ebi-a-GCST90017103	rs3932485	TRUE	2.33161483026863e-05
ebi-a-GCST90017103	rs515984	TRUE	8.00501229298269e-06
ebi-a-GCST90017103	rs638542	TRUE	3.33562708068641e-05
ebi-a-GCST90017103	rs74603314	TRUE	5.15825548875683e-06
ebi-a-GCST90017103	rs76373661	TRUE	4.00461369614374e-05
ebi-a-GCST90017103	rs7706512	TRUE	1.02860586740721e-05
ebi-a-GCST90017103	rs7801843	TRUE	3.17341424504114e-05
ebi-a-GCST90017103	rs7853673	TRUE	8.71619458429586e-05
ebi-a-GCST90017103	rs949341	TRUE	8.87060941248001e-05
ebi-a-GCST90017104	rs11251024	TRUE	2.83905427566496e-06
ebi-a-GCST90017104	rs11606187	TRUE	4.25562088967454e-05
ebi-a-GCST90017104	rs13385922	TRUE	8.74724903650151e-06
ebi-a-GCST90017104	rs166849	TRUE	1.82991612598585e-05
ebi-a-GCST90017104	rs2172426	TRUE	8.8204824787214e-07
ebi-a-GCST90017104	rs267959	TRUE	1.06277354202219e-05
ebi-a-GCST90017104	rs4383094	TRUE	1.59561924069192e-05
ebi-a-GCST90017104	rs60775321	TRUE	1.7715148343104e-05
ebi-a-GCST90017104	rs72671304	TRUE	5.76896987927571e-06
ebi-a-GCST90017104	rs7911787	TRUE	4.05142760471315e-06
ebi-a-GCST90017104	rs8126061	TRUE	1.7632435434812e-05
ebi-a-GCST90017104	rs9542068	TRUE	1.03264574684653e-05
ebi-a-GCST90017105	rs10965428	TRUE	8.48665156195665e-06
ebi-a-GCST90017105	rs111582866	TRUE	5.97446193313779e-05
ebi-a-GCST90017105	rs12050685	TRUE	2.07480305074044e-05
ebi-a-GCST90017105	rs16970009	TRUE	6.50080361233273e-05
ebi-a-GCST90017105	rs35510	TRUE	1.34901843953842e-05
ebi-a-GCST90017105	rs4822728	TRUE	7.44103108231339e-06
ebi-a-GCST90017105	rs6972479	TRUE	2.52356048087709e-05
ebi-a-GCST90017105	rs72756943	TRUE	9.35811016186949e-06
ebi-a-GCST90017105	rs73139353	TRUE	7.63599954255569e-06
ebi-a-GCST90017105	rs76022354	TRUE	3.41530167136426e-06
ebi-a-GCST90017105	rs78909003	TRUE	3.3689198719103e-06
ebi-a-GCST90017105	rs9382510	TRUE	6.54611205690539e-07
ebi-a-GCST90017105	rs9895850	TRUE	3.75332066237302e-05
ebi-a-GCST90017105	rs9938097	TRUE	4.62154014115453e-05
ebi-a-GCST90017106	rs1035406	TRUE	8.95760900536957e-06
ebi-a-GCST90017106	rs11591293	TRUE	1.22755699768217e-05
ebi-a-GCST90017106	rs11630875	TRUE	1.42085680772025e-05
ebi-a-GCST90017106	rs13336560	TRUE	4.96927988058686e-05
ebi-a-GCST90017106	rs1549633	TRUE	2.19686211745486e-05
ebi-a-GCST90017106	rs3730086	TRUE	1.5568615333325e-05
ebi-a-GCST90017106	rs3754624	TRUE	4.32911036954277e-06
ebi-a-GCST90017106	rs4278423	TRUE	0.000107418574869065
ebi-a-GCST90017106	rs55876211	TRUE	3.84090568683019e-05
ebi-a-GCST90017106	rs61933850	TRUE	8.79813195551603e-06
ebi-a-GCST90017106	rs7001029	TRUE	1.53786155530926e-05
ebi-a-GCST90017106	rs76784716	TRUE	4.12594439788599e-06
ebi-a-GCST90017106	rs77304857	TRUE	1.81826782025374e-05
ebi-a-GCST90017106	rs9813022	TRUE	1.1671768871231e-06
ebi-a-GCST90017107	rs1135612	TRUE	1.9209830772546e-05
ebi-a-GCST90017107	rs13086907	TRUE	1.68559244544825e-05
ebi-a-GCST90017107	rs1643968	TRUE	2.79377928293951e-06
ebi-a-GCST90017107	rs1649999	TRUE	2.91683044501871e-05
ebi-a-GCST90017107	rs2834062	TRUE	2.61969283141805e-05
ebi-a-GCST90017107	rs4463806	TRUE	4.34405537598251e-05
ebi-a-GCST90017107	rs4722181	TRUE	1.14906403688115e-05
ebi-a-GCST90017107	rs60274479	TRUE	6.03131071213807e-06
ebi-a-GCST90017107	rs61249479	TRUE	3.28399109608802e-05
ebi-a-GCST90017107	rs71405394	TRUE	4.91499438193107e-06
ebi-a-GCST90017107	rs73232831	TRUE	5.49147711920237e-06
ebi-a-GCST90017107	rs9423647	TRUE	1.30197577528421e-05
ebi-a-GCST90017108	rs111862613	TRUE	1.17756913789826e-05
ebi-a-GCST90017108	rs117107102	TRUE	4.51428405659432e-06
ebi-a-GCST90017108	rs11729256	TRUE	1.64532758625753e-06
ebi-a-GCST90017108	rs12908520	TRUE	4.47924231349589e-06
ebi-a-GCST90017108	rs2602429	TRUE	1.77505279308673e-05
ebi-a-GCST90017108	rs4242783	TRUE	1.3570127141017e-05
ebi-a-GCST90017108	rs4936098	TRUE	2.02324124759001e-05
ebi-a-GCST90017108	rs61779207	TRUE	2.02431171227512e-05
ebi-a-GCST90017108	rs74542928	TRUE	1.58147180970264e-05
ebi-a-GCST90017108	rs9349825	TRUE	4.51705478844725e-06
ebi-a-GCST90017108	rs941682	TRUE	4.82260703959318e-05
ebi-a-GCST90017109	rs1002941	TRUE	1.91900077963469e-05
ebi-a-GCST90017109	rs11770843	TRUE	1.1344046782188e-05
ebi-a-GCST90017109	rs17114848	TRUE	1.09657877432148e-05
ebi-a-GCST90017109	rs2031282	TRUE	6.19510931144139e-05
ebi-a-GCST90017109	rs2825714	TRUE	1.5465891621395e-05
ebi-a-GCST90017109	rs62570196	TRUE	5.38410734356813e-06
ebi-a-GCST90017109	rs72640280	TRUE	0.000140423754626007
ebi-a-GCST90017109	rs77599476	TRUE	4.0547890505897e-06
ebi-a-GCST90016924	rs262812	TRUE	1.42495756205787e-05
ebi-a-GCST90016924	rs2933324	TRUE	2.69280640423265e-05
ebi-a-GCST90016924	rs45497800	TRUE	1.06892768363439e-05
ebi-a-GCST90016924	rs6589457	TRUE	4.79468891298622e-06
ebi-a-GCST90016924	rs6923842	TRUE	7.69868693451422e-06
ebi-a-GCST90016924	rs74540770	TRUE	2.66733403802153e-05
ebi-a-GCST90016924	rs78702810	TRUE	2.51287391362992e-05
ebi-a-GCST90016925	rs2889192	TRUE	1.35175022749388e-05
ebi-a-GCST90016925	rs34583783	TRUE	2.1375372841245e-05
ebi-a-GCST90016925	rs35011108	TRUE	1.00830025774185e-05
ebi-a-GCST90016925	rs4073240	TRUE	1.06836426798246e-05
ebi-a-GCST90016926	rs112135816	TRUE	2.5220819624442e-05
ebi-a-GCST90016926	rs1153990	TRUE	1.14367777220577e-05
ebi-a-GCST90016926	rs147968	TRUE	2.98709323548167e-05
ebi-a-GCST90016926	rs28480294	TRUE	2.81984487372867e-05
ebi-a-GCST90016926	rs4033856	TRUE	7.34419644180725e-06
ebi-a-GCST90016926	rs62191117	TRUE	1.28375268947339e-06
ebi-a-GCST90016926	rs62395635	TRUE	1.4482047326633e-05
ebi-a-GCST90016926	rs6969323	TRUE	9.0148017544254e-06
ebi-a-GCST90016926	rs74776516	TRUE	1.59516336616857e-05
ebi-a-GCST90016926	rs7638039	TRUE	4.60005341860225e-06
ebi-a-GCST90016926	rs9537886	TRUE	4.97982173426853e-07
ebi-a-GCST90016927	rs11585893	TRUE	2.96855886516376e-06
ebi-a-GCST90016927	rs13207588	TRUE	1.9818064191354e-05
ebi-a-GCST90016927	rs1340391	TRUE	3.61256207727142e-05
ebi-a-GCST90016927	rs17619981	TRUE	4.80415356100577e-06
ebi-a-GCST90016927	rs2023437	TRUE	6.11115024986681e-06
ebi-a-GCST90016927	rs66474973	TRUE	3.67322736754437e-06
ebi-a-GCST90016927	rs66710942	TRUE	1.05036541266679e-05
ebi-a-GCST90016927	rs6795673	TRUE	1.96958642842183e-06
ebi-a-GCST90016927	rs9507307	TRUE	5.80802263743772e-06
ebi-a-GCST90016928	rs10872669	TRUE	1.70865532920294e-05
ebi-a-GCST90016928	rs12748533	TRUE	6.56735039221697e-06
ebi-a-GCST90016928	rs17043785	TRUE	1.04721684390108e-05
ebi-a-GCST90016928	rs1850003	TRUE	1.36764471143388e-05
ebi-a-GCST90016928	rs61508842	TRUE	1.3089389435552e-05
ebi-a-GCST90016928	rs738193	TRUE	1.13389060330652e-06
ebi-a-GCST90016928	rs78609301	TRUE	2.28942199359303e-05
ebi-a-GCST90016928	rs941000	TRUE	1.70541493377289e-06
ebi-a-GCST90016929	rs10831953	TRUE	0.000254563163559121
ebi-a-GCST90016929	rs12446429	TRUE	0.000115090843178818
ebi-a-GCST90016929	rs13020688	TRUE	3.73310822147795e-06
ebi-a-GCST90016929	rs182549	TRUE	4.37573847661893e-19
ebi-a-GCST90016929	rs4957061	TRUE	4.45489511535155e-06
ebi-a-GCST90016929	rs540489	TRUE	2.25293062605737e-05
ebi-a-GCST90016929	rs55888705	TRUE	2.58543502779104e-05
ebi-a-GCST90016929	rs6899771	TRUE	3.11831648942552e-05
ebi-a-GCST90016929	rs7174549	TRUE	2.55892542062544e-05
ebi-a-GCST90016929	rs7322849	TRUE	1.59589045407801e-07
ebi-a-GCST90016929	rs857444	TRUE	2.09033405725235e-05
ebi-a-GCST90016931	rs10875374	TRUE	1.81152356035777e-05
ebi-a-GCST90016931	rs12186080	TRUE	1.40633231128935e-05
ebi-a-GCST90016931	rs12341505	TRUE	1.36470869084074e-05
ebi-a-GCST90016931	rs2795528	TRUE	1.05137691777359e-05
ebi-a-GCST90016931	rs2817172	TRUE	1.55710358783675e-05
ebi-a-GCST90016931	rs4723021	TRUE	2.00346954348999e-05
ebi-a-GCST90016931	rs550843	TRUE	2.71436979466765e-05
ebi-a-GCST90016931	rs56188186	TRUE	3.2264058500674e-05
ebi-a-GCST90016931	rs62397761	TRUE	1.34334751816232e-05
ebi-a-GCST90016931	rs881532	TRUE	2.99251604041801e-05
ebi-a-GCST90016932	rs10517600	TRUE	2.2668880811169e-05
ebi-a-GCST90016932	rs10904722	TRUE	1.41180541247527e-05
ebi-a-GCST90016932	rs118104867	TRUE	6.37344516347051e-06
ebi-a-GCST90016932	rs13409132	TRUE	1.14855537139192e-05
ebi-a-GCST90016932	rs17121075	TRUE	1.51914406868595e-05
ebi-a-GCST90016932	rs2191834	TRUE	1.05839896355436e-05
ebi-a-GCST90016932	rs28691777	TRUE	5.6154987220613e-06
ebi-a-GCST90016932	rs34088226	TRUE	4.48965235149037e-05
ebi-a-GCST90016932	rs55682560	TRUE	4.28045080312569e-06
ebi-a-GCST90016932	rs6588624	TRUE	3.48853902561455e-06
ebi-a-GCST90016932	rs66714985	TRUE	1.78949058729479e-05
ebi-a-GCST90016932	rs7226487	TRUE	1.11966262094355e-05
ebi-a-GCST90016932	rs7538034	TRUE	5.96914111822048e-06
ebi-a-GCST90016932	rs7725895	TRUE	3.03281693987561e-06
ebi-a-GCST90016932	rs989682	TRUE	2.11598408087645e-05
ebi-a-GCST90016933	rs11073596	TRUE	2.16286812021013e-05
ebi-a-GCST90016933	rs11250875	TRUE	1.96096743635661e-05
ebi-a-GCST90016933	rs11656361	TRUE	7.43445487776582e-05
ebi-a-GCST90016933	rs12974142	TRUE	1.55011299622888e-05
ebi-a-GCST90016933	rs13307134	TRUE	6.03950849012012e-05
ebi-a-GCST90016933	rs1397793	TRUE	1.83439945043534e-05
ebi-a-GCST90016933	rs1816223	TRUE	1.78005984700926e-05
ebi-a-GCST90016933	rs240104	TRUE	6.41134363056932e-06
ebi-a-GCST90016933	rs2442778	TRUE	1.24055770747191e-05
ebi-a-GCST90016933	rs3025411	TRUE	8.5694306006255e-05
ebi-a-GCST90016933	rs34739816	TRUE	7.13950071300015e-05
ebi-a-GCST90016933	rs67561917	TRUE	1.97038836055785e-05
ebi-a-GCST90016933	rs719099	TRUE	5.5676134208525e-06
ebi-a-GCST90016933	rs8010111	TRUE	1.75033669448437e-05
ebi-a-GCST90016934	rs112893842	TRUE	4.10874997385568e-06
ebi-a-GCST90016934	rs1582238	TRUE	8.14746674549752e-06
ebi-a-GCST90016934	rs17051335	TRUE	9.49849076176616e-06
ebi-a-GCST90016934	rs1908593	TRUE	1.76840406287698e-05
ebi-a-GCST90016934	rs4344384	TRUE	9.91876352769352e-06
ebi-a-GCST90016934	rs4677103	TRUE	5.64363175680292e-06
ebi-a-GCST90016934	rs540220	TRUE	6.90520304945124e-05
ebi-a-GCST90016934	rs55658617	TRUE	1.86485220830683e-05
ebi-a-GCST90016934	rs72731813	TRUE	1.28995414593676e-06
ebi-a-GCST90016934	rs9608282	TRUE	1.43735055757472e-05
ebi-a-GCST90016934	rs9725395	TRUE	2.09014861342542e-05
ebi-a-GCST90016935	rs112381107	TRUE	6.76707909434975e-06
ebi-a-GCST90016935	rs11599763	TRUE	2.65387128658421e-05
ebi-a-GCST90016935	rs17791387	TRUE	5.0254217742149e-06
ebi-a-GCST90016935	rs2692012	TRUE	1.64301314858214e-05
ebi-a-GCST90016935	rs2838334	TRUE	1.31799081137384e-05
ebi-a-GCST90016935	rs3935584	TRUE	3.37000941255744e-05
ebi-a-GCST90016935	rs4506934	TRUE	5.03472601244477e-06
ebi-a-GCST90016935	rs6058181	TRUE	3.66151114459787e-06
ebi-a-GCST90016935	rs72647048	TRUE	1.66695057040562e-05
ebi-a-GCST90016935	rs9928243	TRUE	9.09906061199156e-06
ebi-a-GCST90016936	rs11026530	TRUE	2.16872312515573e-05
ebi-a-GCST90016936	rs2374342	TRUE	2.51184595720434e-05
ebi-a-GCST90016936	rs35673018	TRUE	3.64759754070467e-05
ebi-a-GCST90016936	rs504442	TRUE	2.18953821230963e-05
ebi-a-GCST90016936	rs62210023	TRUE	1.16001032575214e-05
ebi-a-GCST90016936	rs78143293	TRUE	4.45891092432379e-06
ebi-a-GCST90016936	rs79757635	TRUE	6.6259521903802e-05
ebi-a-GCST90016937	rs1074800	TRUE	1.09265025546749e-05
ebi-a-GCST90016937	rs10781552	TRUE	1.15242863393049e-05
ebi-a-GCST90016937	rs17530232	TRUE	4.07938106059242e-05
ebi-a-GCST90016937	rs1884466	TRUE	2.77574801475427e-05
ebi-a-GCST90016937	rs2300774	TRUE	2.54544940685025e-06
ebi-a-GCST90016937	rs290833	TRUE	1.3839403475779e-05
ebi-a-GCST90016937	rs35161940	TRUE	4.46158972871964e-06
ebi-a-GCST90016937	rs4078432	TRUE	1.39755839958445e-05
[truncated: 1,454 more rows]

## Sheet: Sup Table 5
Supplementary Table 5. Heterogeneity analysis of the Mendelian randomization analysis results of gut microbiota and chronic apical periodontitis.
[truncated: 386 more rows]

[truncated: 1 more sheets: Sup Table 6]
